# Supplementary material for: Identification of genes expressed in the hermaphrodite germ line of C. elegans using SAGE
Source: BMC Genomics. 2009 May 9;10:213. doi: 10.1186/1471-2164-10-213 (PMC2686737; doi:10.1186/1471-2164-10-213)
Supplement: Additional File 1 — All of the genes identified by germline SAGE library. A list of genes that were identified by the germline SAGE library used for analysis. [file 1471-2164-10-213-S1.xls]

## Sheet: GermlineSageLib
Additional file 1
All of the genes identified by germline SAGE library
	Gene ID	Gene Name	Chr.	Germline tags1
	F10B5.1	rpl-10	II	916
	Y71F9AL.13	rpl-1	I	714
	F25H2.10	rpa-0	I	649
	F13B10.2	rpl-3	III	620
	T07A9.11	rps-24	IV	612
	Y48G8AL.8	rpl-17	I	588
	K02B2.5	rps-25	IV	578
	Y105E8A.16	rps-20	I	529
	F54C9.5	rpl-5	II	527
	Y48B6A.2	rpl-43	II	521
	C04F12.4	rpl-14	I	517
	ZC434.2	rps-7	I	495
	C26F1.9	rpl-39	V	478
	F28C6.7	rpl-26	II	466
	F25H2.5	.	I	461
	F56E10.4	rps-27	V	455
	T24B8.1	rpl-32	II	447
	B0336.10	rpl-23	III	440
	F42C5.8	rps-8	IV	436
	F40F11.1	rps-11	IV	416
	C09D4.5	rpl-19	I	403
	W09C5.6	rpl-31	I	381
	C23G10.3	rps-3	III	379
	F36A2.6	rps-15	I	376
	F26D10.3	hsp-1	IV	375
	T08B2.10	rps-17	I	374
	C14B9.7	rpl-21	III	373
	B0513.3	rpl-29	IV	371
	F52B5.6	rpl-25.2	I	370
	Y45F10D.12	rpl-18	IV	370
	Y75B12B.2	cyn-7	V	364
	F53A3.3	rps-22	III	360
	F37C12.4	rpl-36	III	347
	H06I04.4	ubl-1	III	346
	C53H9.1	rpl-27	I	339
	JC8.3	rpl-12	IV	339
	K11H12.2	rpl-15	IV	334
	ZK652.4	rpl-35	III	326
	T27E9.1	tag-61	III	317
	C49H3.11	rps-2	IV	317
	E04A4.8	rpl-20	IV	306
	Y65B4BR.5	.	I	304
	ZK1010.1	ubq-2	III	301
	C16A3.9	rps-13	III	293
	C47E8.5	daf-21	V	283
	F46F11.2	cey-2	I	280
	C27A2.2	rpl-22	II	278
	F17C11.9	.	V	272
	Y106G6H.3	rpl-30	I	266
	C56C10.8	icd-1	II	264
	F54H12.6	.	III	261
	MTCE.31	.	MtDNA	258
	Y71A12B.1	rps-6	I	248
	Y41D4B.5	rps-28	IV	240
	Y57G11C.16	rps-18	IV	229
	B0041.4	rpl-4	I	217
	D1007.6	rps-10	I	217
	C07H6.5	cgh-1	III	217
	T05G5.10	iff-1	III	214
	MTCE.23	.	MtDNA	214
	F25H2.11	tct-1	I	210
	F25H5.4	eft-2	I	207
	B0250.1	rpl-2	V	199
	ZC395.10	.	III	179
	C34E10.6	atp-2	III	173
	B0393.1	rps-0	III	171
	Y37E3.8	.	I	159
	T22F3.4	rpl-11.1	V	159
	F43D9.4	sip-1	III	157
	B0412.4	rps-29	III	155
	Y82E9BR.3	.	III	151
	Y18D10A.17	car-1	I	148
	C36E8.5	tbb-2	III	148
	Y43B11AR.4	rps-4	IV	147
	H02I12.1	.	IV	140
	T04C12.5	act-2	V	132
	Y41E3.10	.	IV	128
	F46E10.10	.	V	127
	R05G6.7	.	IV	121
	F09E5.15	prdx-2	II	117
	T01C3.7	fib-1	V	117
	C44B12.5	.	IV	112
	F56D12.5	vig-1	II	111
	C25A1.8	.	I	109
	F26E4.8	tba-1	I	108
	F27C1.7	atp-3	I	107
	T12D8.8	.	III	107
	F35G12.10	asb-1	III	107
	T06E6.2	cyb-3	V	107
	B0280.5	.	III	105
	H28O16.1	.	I	104
	R09B3.3	.	I	104
	F56F3.5	rps-1	III	104
	ZK829.4	.	IV	104
	M7.1	let-70	IV	104
	M01E11.5	cey-3	I	102
	K01G5.7	tbb-1	III	99
	T26A5.9	dlc-1	III	95
	F54C9.8	puf-5	II	93
	C07G2.1	cej-1	III	93
	Y37D8A.14	cco-2	III	93
	W02A2.7	mex-5	IV	93
	C53A5.1	ril-1	V	92
	R53.4	.	II	90
	Y38A10A.5	crt-1	V	90
	T02H6.11	.	II	89
	F32D8.6	emo-1	V	88
	Y75B12B.5	cyn-3	V	86
	T09F3.3	gpd-1	II	85
	C18G1.5	hil-4	V	85
	F32D1.5	.	V	85
	H06H21.3	.	IV	84
	Y106G6H.2	pab-1	I	78
	F44E5.1	.	II	78
	F58F12.1	.	II	78
	C06A1.5	.	II	77
	M28.5	.	II	77
	F23H11.5	.	III	76
	E04A4.7	.	IV	75
	F22B3.4	.	IV	75
	Y73B6BL.38	puf-11	IV	75
	T19H12.2	.	V	75
	Y71F9B.4	snr-7	I	74
	Y71H2AM.5	.	III	74
	Y116A8C.42	snr-1	IV	74
	F26E4.9	cco-1	I	73
	F25H2.9	pas-5	I	72
	K08D12.1	pbs-1	IV	72
	W08E12.7	.	IV	71
	MTCE.25	.	MtDNA	71
	C37H5.8	hsp-6	V	71
	C16C10.11	.	III	70
	F59A2.3	.	III	70
	Y40B10A.1	lbp-9	V	70
	F36A2.7	.	I	68
	Y69A2AR.18	.	IV	68
	Y18D10A.11	.	I	67
	ZK20.3	.	II	67
	K01G5.5	.	III	67
	F01G4.6	.	IV	67
	R04F11.2	.	V	67
	F37C12.11	rps-21	III	66
	F26B1.3	ima-2	I	65
	F57B9.6	inf-1	III	65
	Y56A3A.21	.	III	65
	R10D12.14	.	V	64
	F44G4.2	.	II	63
	AH6.5	mex-6	II	63
	Y37D8A.10	.	III	63
	Y113G7B.17	.	V	63
	T20F5.2	pbs-4	I	62
	B0336.2	arf-1.2	III	62
	F54D8.2	tag-174	III	62
	Y57G11C.10	gdi-1	IV	62
	Y45F10A.2	puf-3	IV	62
	T22D1.9	rpn-1	IV	61
	D1054.2	pas-2	V	61
	H06O01.1	pdi-3	I	60
	F01F1.12	.	III	60
	Y66D12A.22	tin-10	III	58
	MTCE.35	.	MtDNA	58
	C01G10.8	.	V	58
	B0414.3	hil-5	I	57
	C47B2.3	tba-2	I	55
	F23F1.8	rpt-4	II	55
	T05C12.7	cct-1	II	55
	R107.7	gst-1	III	55
	K08F4.3	.	IV	55
	T04C12.6	act-1	V	55
	T22F3.3	.	V	55
	W08E3.3	tag-210	I	54
	Y38A8.2	pbs-3	II	54
	Y48B6A.14	hmg-1.1	II	54
	F23F12.6	rpt-3	III	54
	ZK632.9	.	III	54
	D1054.10	.	V	54
	W05B10.1	his-74	V	54
	ZC404.8	spn-4	V	54
	ZC434.8	.	I	53
	F35C11.5	.	II	53
	D2096.8	.	IV	53
	Y71F9B.3	.	I	52
	C12C8.3	lin-41	I	52
	C14B1.1	pdi-1	III	52
	T10H9.4	snb-1	V	52
	D1081.7	.	I	51
	Y110A7A.14	pas-3	I	51
	C07G2.3	cct-5	III	51
	C23G10.4	rpn-2	III	51
	F01F1.8	cct-6	III	51
	R13A5.8	rpl-9	III	51
	C24F3.1	.	IV	51
	CD4.6	pas-6	V	51
	C03C10.3	rnr-2	III	50
	T20G5.2	cts-1	III	50
	Y39A1C.3	cey-4	III	50
	F31C3.1	cyn-5	I	49
	C18E9.4	.	II	49
	C30C11.2	rpn-3	III	49
	T05G5.7	.	III	49
	Y67H2A.5	.	IV	49
	Y51F10.2	.	I	48
	K08F11.3	.	IV	48
	F07A11.2	.	II	47
	T04C12.4	act-3	V	47
	K02F2.2	.	I	46
	Y71F9AL.9	.	I	46
	ZK1320.9	.	II	46
	F18A1.7	.	II	46
	R01H2.6	ubc-18	III	46
	C38C3.5	unc-60	V	46
	F58E10.3	.	V	46
	F32D1.10	mcm-7	V	46
	Y59A8B.12	.	V	46
	F26B1.2	.	I	45
	R05D11.3	ran-4	I	45
	T28D9.10	snr-3	II	45
	C27A2.3	ify-1	II	45
	F49C12.11	.	IV	45
	ZC513.6	oma-2	V	45
	F56H1.4	rpt-5	I	43
	M04F3.1	.	I	43
	W05F2.3	.	I	43
	C05D11.11	mel-32	III	43
	C16A3.5	.	III	43
	F27C8.6	.	IV	43
	T22D1.4	.	IV	43
	C52E4.3	snr-4	V	43
	C15H11.7	pas-1	V	43
	B0511.6	.	I	42
	T06D8.8	rpn-9	II	42
	T01H3.4	.	II	42
	C35D10.13	.	III	42
	F57B9.10	rpn-6	III	42
	C04C3.3	.	IV	42
	F26F12.1	col-140	V	42
	T01G9.6	kin-10	I	41
	F13D12.4	alh-8	II	41
	W02B12.15	.	II	41
	C09G9.6	oma-1	IV	41
	F52E1.1	pos-1	V	41
	F48E3.4	.	X	41
	C06A1.1	cdc-48.1	II	40
	T07C4.7	mev-1	III	40
	ZK652.1	snr-5	III	40
	F32D1.2	.	V	40
	B0205.3	rpn-10	I	39
	F23H11.3	.	III	39
	F01G10.1	.	IV	39
	F42G8.10	.	IV	39
	W03D2.4	pcn-1	IV	39
	K05C4.1	pbs-5	I	38
	T25G3.2	chs-1	I	38
	Y37E3.4	.	I	38
	C15F1.7	sod-1	II	38
	T21B10.7	.	II	38
	F25B5.4	ubq-1	III	38
	Y22D7AL.10	.	III	38
	F58A4.10	ubc-7	III	38
	Y73B6BL.6	sqd-1	IV	38
	C07A12.4	pdi-2	X	38
	D2030.4	.	I	37
	R119.7	.	I	37
	R05H5.3	.	II	37
	EEED8.1	tudr-1	II	37
	T23G5.1	rnr-1	III	37
	T17E9.2	.	III	37
	B0513.4	.	IV	37
	T05A1.2	col-122	IV	37
	B0205.7	kin-3	I	36
	F10D11.1	sod-2	I	36
	W08E3.1	snr-2	I	36
	Y65B4BL.5	.	I	36
	C36B1.4	pas-4	I	36
	C18E9.11	ooc-5	II	36
	F33H1.2	gpd-4	II	36
	K11D9.2	sca-1	III	36
	Y37D8A.9	mrg-1	III	36
	Y57G11C.15	.	IV	36
	Y67H2A.8	fat-1	IV	36
	F23B12.5	.	V	36
	K03B4.2	.	V	36
	Y57E12AL.6	.	V	36
	ZK287.5	rbx-1	V	36
	F43G9.9	cpn-1	I	35
	K05C4.2	.	I	35
	Y37E3.9	phb-1	I	35
	ZK858.3	.	I	35
	C38C10.2	.	III	35
	H14A12.2	fum-1	III	35
	R10E11.2	vha-2	III	35
	C28C12.2	.	IV	35
	W02D7.7	sel-9	V	35
	R06C7.1	.	I	34
	T05H10.6	.	II	34
	T28D9.2	rsp-5	II	34
	C03C10.1	kin-19	III	34
	C56G7.1	mlc-4	III	34
	R08D7.3	eif-3.D	III	34
	B0035.4	tag-317	IV	34
	F49C12.9	.	IV	34
	H19N07.2	math-33	V	34
	F25H2.4	.	I	33
	F07A5.1	inx-14	I	33
	E04D5.1	.	II	33
	K10B2.4	.	II	33
	ZK970.4	vha-9	II	33
	C18E9.6	.	II	33
	F59A2.1	npp-9	III	33
	R02F2.1	.	III	33
	C26E6.5	fsn-1	III	33
	F49E8.3	pam-1	IV	33
	K07H8.3	.	IV	33
	ZK863.4	.	V	33
	ZK863.6	dpy-30	V	33
	T25E12.5	.	V	33
	F27D4.1	.	I	32
	K07A1.12	lin-53	I	32
	F49E12.1	.	II	32
	T05B9.1	.	II	32
	ZK20.5	rpn-12	II	32
	C07A9.2	.	III	32
	C01F6.9	.	IV	32
	R07H5.8	.	IV	32
	Y38F2AR.9	.	IV	32
	ZK792.2	inx-8	IV	32
	Y73B6BL.23	.	IV	32
	MTCE.26	.	MtDNA	32
	T01D3.5	.	V	32
	Y65B4BL.2	.	I	30
	F20H11.5	.	III	30
	T07C4.3	.	III	30
	Y41E3.4	ers-1	IV	30
	T14G10.6	tsp-12	IV	30
	Y49A3A.5	cyn-1	V	30
	C17E4.9	.	I	29
	F14B4.2	.	I	29
	F25H5.3	.	I	29
	W04C9.2	.	I	29
	F10G7.3	asf-1	II	29
	F11G11.2	gst-7	II	29
	T01E8.6	.	II	29
	F43G6.9	patr-1	II	29
	F37A4.1	.	III	29
	F37C12.7	.	III	29
	F56F3.1	pqn-45	III	29
	T20H4.5	.	III	29
	Y71H2AM.4	.	III	29
	R10E4.4	mcm-5	III	29
	B0546.1	.	IV	29
	F59B8.2	.	IV	29
	ZK180.4	.	IV	29
	B0365.1	.	V	29
	F21F3.6	.	I	28
	T23D8.4	eif-3.C	I	28
	C36B1.12	imp-1	I	28
	T21G5.3	glh-1	I	28
	B0464.1	drs-1	III	28
	B0464.7	baf-1	III	28
	C13B9.3	.	III	28
	T20H4.3	prs-1	III	28
	M117.2	par-5	IV	28
	T22D1.3	.	IV	28
	Y57G11C.12	nuo-3	IV	28
	C50B6.2	.	V	28
	R09A1.1	.	V	28
	K04G2.1	.	I	27
	T10E9.7	nuo-2	I	27
	W01A8.1	mdt-28	I	27
	R07G3.5	.	II	27
	R12C12.2	ran-5	II	27
	C13B4.2	usp-14	II	27
	K08E3.5	.	III	27
	T12A2.2	.	III	27
	C14B9.4	plk-1	III	27
	B0001.4	.	IV	27
	LLC1.3	.	IV	27
	T25B9.9	.	IV	27
	C37C3.2	.	V	27
	K07C5.1	arx-2	V	27
	K07C5.4	.	V	27
	C18G1.4	pgl-3	V	27
	F22D6.3	nrs-1	I	26
	F59C6.5	.	I	26
	T05F1.1	.	I	26
	Y39G10AR.2	zwl-1	I	26
	K10B2.3	.	II	26
	T01H3.1	.	II	26
	T05H10.5	ufd-2	II	26
	F11G11.11	col-20	II	26
	K10B2.5	ani-2	II	26
	Y49E10.15	snr-6	III	26
	Y49E10.2	glrx-5	III	26
	Y53G8AL.2	.	III	26
	R01H2.3	egg-2	III	26
	C33A12.1	.	IV	26
	Y54G2A.18	.	IV	26
	K08E4.6	.	IV	26
	C53A5.3	hda-1	V	26
	T10B5.5	.	V	26
	R04D3.3	.	X	26
	F23C8.5	.	I	25
	T08B2.7	.	I	25
	C16A11.4	.	II	25
	K01C8.10	cct-4	II	25
	T02G5.9	krs-1	II	25
	VF13D12L.1	.	II	25
	W06B4.1	.	II	25
	C02F5.9	pbs-6	III	25
	F59B2.7	rab-6.1	III	25
	R155.1	.	III	25
	Y41C4A.10	elb-1	III	25
	C47E12.1	srs-2	IV	25
	F29C4.2	.	IV	25
	F45E4.2	plp-1	IV	25
	F49E11.1	mbk-2	IV	25
	K07H8.10	.	IV	25
	Y69A2AR.3	.	IV	25
	ZK616.5	.	IV	25
	W06H8.1	rme-1	V	25
	Y49A3A.2	vha-13	V	25
	T04G9.7	.	X	25
	C32F10.8	.	I	24
	F15C11.2	.	I	24
	F27C1.2	.	I	24
	F30F8.1	.	I	24
	F53F10.4	unc-108	I	24
	K05C4.7	.	I	24
	W01A8.4	.	I	24
	W02D9.7	.	I	24
	Y39G10AR.8	.	I	24
	Y54E10BR.3	.	I	24
	C01G8.1	.	I	24
	B0280.1	.	III	24
	ZK632.10	.	III	24
	C29E4.12	.	III	24
	F56C9.6	.	III	24
	ZK686.1	.	III	24
	C01F6.8	icl-1	IV	24
	F08B4.7	.	IV	24
	F23B2.6	aly-2	IV	24
	K07H8.6	vit-6	IV	24
	T05E11.5	imp-2	IV	24
	F28F8.3	lsm-5	V	24
	C14F11.1	.	X	24
	E01A2.6	.	I	23
	Y40B1B.5	.	I	23
	T23G11.3	gld-1	I	23
	F18A1.5	.	II	23
	F35D11.4	.	II	23
	T06D8.6	cchl-1	II	23
	T07F8.3	gld-3	II	23
	W03C9.5	.	II	23
	C05D11.3	tag-170	III	23
	C30C11.4	.	III	23
	F02A9.4	.	III	23
	F09F7.4	.	III	23
	F56D2.6	.	III	23
	K04G7.4	nuo-4	III	23
	ZK121.1	glrx-21	III	23
	ZK328.2	eft-1	III	23
	ZK632.1	mcm-6	III	23
	ZK637.2	.	III	23
	F35G12.11	.	III	23
	C08F8.1	.	IV	23
	C09G9.2	.	IV	23
	F57H12.1	arf-3	IV	23
	B0564.1	.	IV	23
	C24D10.6	.	IV	23
	T06A10.4	.	IV	23
	F53B7.3	.	V	23
	F58G11.3	.	V	23
	T05B11.3	clic-1	V	23
	C39D10.7	.	X	23
	T23H2.3	.	I	22
	W02D9.1	pri-2	I	22
	Y54E5A.5	.	I	22
	W09C5.2	unc-59	I	22
	C17G10.9	.	II	22
	F10E7.5	.	II	22
	F53C3.13	.	II	22
	T28D9.1	.	II	22
	C03H5.2	.	II	22
	C06A8.4	skr-17	II	22
	C30A5.3	.	III	22
	F37C12.3	.	III	22
	ZC155.1	nex-1	III	22
	C16A3.4	.	III	22
	F10C5.2	.	III	22
	R107.5	.	III	22
	T05G5.6	ech-6	III	22
	K08F4.9	dhs-12	IV	22
	Y77E11A.15	col-106	IV	22
	C47E12.4	pyp-1	IV	22
	R10H10.1	lpd-8	IV	22
	T22D1.10	ruvb-2	IV	22
	ZK381.4	pgl-1	IV	22
	C15H11.4	dhs-22	V	22
	F14H3.6	.	V	22
	F43D2.1	.	V	22
	F23A7.4	.	X	22
	C47B2.4	pbs-2	I	21
	C47B2.5	eif-6	I	21
	F57B10.14	.	I	21
	R12E2.3	rpn-8	I	21
	T08B2.9	frs-1	I	21
	C25A1.6	.	I	21
	C32E8.8	ptr-2	I	21
	C41D11.5	.	I	21
	C44E4.3	.	I	21
	B0495.6	.	II	21
	C52E12.3	sqv-7	II	21
	D2089.1	rsp-7	II	21
	W02B12.3	rsp-1	II	21
	ZK970.2	.	II	21
	C27D11.1	egl-45	III	21
	T04A8.7	.	III	21
	Y92C3B.2	uaf-1	III	21
	C17H12.14	vha-8	IV	21
	F49C12.13	vha-17	IV	21
	Y116A8C.27	.	IV	21
	ZK381.1	him-3	IV	21
	C39E9.14	dli-1	IV	21
	T05C3.5	dnj-19	V	21
	T15B7.3	col-143	V	21
	C15H9.9	.	X	21
	C30H7.2	.	I	20
	C34B2.10	.	I	20
	F30A10.6	.	I	20
	M01A10.3	.	I	20
	T19A6.3	.	I	20
	Y34D9A.6	glrx-10	I	20
	Y71F9AM.6	.	I	20
	C17E4.3	.	I	20
	K07A1.11	rba-1	I	20
	R06C7.6	.	I	20
	C25H3.9	.	II	20
	F09E5.3	.	II	20
	H20J04.5	tag-355	II	20
	T24H10.6	dyrb-1	II	20
	W08F4.3	.	II	20
	Y46G5A.12	.	II	20
	ZK945.2	pas-7	II	20
	B0252.4	cyn-10	II	20
	F45E12.5	.	II	20
	F35G12.9	apc-11	III	20
	F42H10.7	.	III	20
	B0336.6	.	III	20
	C16C10.3	.	III	20
	F37A4.9	bath-41	III	20
	ZK688.9	.	III	20
	C27B7.1	spr-2	IV	20
	F13B12.1	.	IV	20
	F19B6.1	.	IV	20
	M18.7	aly-3	IV	20
	Y59E9AL.7	.	IV	20
	Y62E10A.10	.	IV	20
	T21D12.3	.	IV	20
	Y57G11C.13	.	IV	20
	Y67H2A.1	.	IV	20
	Y69A2AR.1	.	IV	20
	B0250.5	.	V	20
	C27H6.8	.	V	20
	F09G2.2	.	V	20
	F57B1.4	col-160	V	20
	K10C8.3	.	V	20
	R04F11.5	.	V	20
	Y97E10AL.3	.	V	20
	C08B6.8	.	V	20
	F14D7.2	.	V	20
	K07C11.2	air-1	V	20
	Y50D4A.2	.	V	20
	F15A2.1	col-184	X	20
	DY3.1	tin-13	I	18
	E01A2.1	.	I	18
	F46F11.6	.	I	18
	R06C7.8	bub-1	I	18
	W09C5.1	.	I	18
	C03D6.5	.	I	18
	T02E1.3	.	I	18
	Y47G6A.8	crn-1	I	18
	B0304.2	.	II	18
	C14A4.1	tag-242	II	18
	F32A11.1	.	II	18
	F41C3.4	.	II	18
	F42A8.2	tag-55	II	18
	K07D4.3	rpn-11	II	18
	M110.5	dab-1	II	18
	T24H10.1	.	II	18
	ZK546.2	.	II	18
	F26F4.10	rrt-1	III	18
	F45G2.4	.	III	18
	K10D2.2	.	III	18
	Y37D8A.13	unc-71	III	18
	Y75B8A.14	.	III	18
	B0035.18	.	IV	18
	C02B10.1	.	IV	18
	F38H4.9	let-92	IV	18
	K04D7.1	rack-1	IV	18
	T05E11.3	.	IV	18
	T22B11.5	.	IV	18
	Y54G2A.23	.	IV	18
	ZK792.6	let-60	IV	18
	C27H6.2	ruvb-1	V	18
	C37H5.6	.	V	18
	C52E4.4	rpt-1	V	18
	F47G9.1	.	V	18
	K11D12.2	pqn-51	V	18
	Y113G7A.3	sec-23	V	18
	F53F4.11	.	V	18
	C15H9.6	hsp-3	X	18
	C25A1.9	.	I	17
	C30F8.2	vha-16	I	17
	C34B2.2	kbp-5	I	17
	C53D5.6	imb-3	I	17
	F27D4.5	tag-173	I	17
	F52B5.2	.	I	17
	F53F10.3	.	I	17
	F57B10.5	.	I	17
	T22A3.3	lst-1	I	17
	ZK973.10	lpd-5	I	17
	B0207.4	air-2	I	17
	C34B2.7	sdha-2	I	17
	F59A3.2	.	I	17
	Y110A7A.4	.	I	17
	C09H10.5	.	II	17
	C27D6.4	.	II	17
	F40F8.1	.	II	17
	F43E2.7	.	II	17
	W10D9.5	.	II	17
	C18D11.4	rsp-8	III	17
	C27F2.4	.	III	17
	C29E4.8	.	III	17
	C34E10.2	gop-2	III	17
	Y79H2A.6	arx-3	III	17
	ZK353.9	.	III	17
	BE0003N10.2	.	III	17
	Y37D8A.11	.	III	17
	C33H5.19	.	IV	17
	F32E10.6	.	IV	17
	F42A6.7	hrp-1	IV	17
	F56H11.4	elo-1	IV	17
	F58B3.5	mrs-1	IV	17
	R07H5.2	cpt-2	IV	17
	R08C7.2	.	IV	17
	Y69A2AR.28	.	IV	17
	Y38C1AA.11	.	IV	17
	C39F7.4	rab-1	V	17
	F36H9.3	dhs-13	V	17
	F46E10.9	dpy-11	V	17
	T06E8.1	acl-2	V	17
	T15B7.2	.	V	17
	T19B10.6	.	V	17
	W03F9.5	ttb-1	V	17
	Y45G5AL.1	.	V	17
	F32D1.7	.	V	17
	F25D7.1	cup-2	I	16
	F27D4.7	.	I	16
	F53F10.2	.	I	16
	T04D1.3	unc-57	I	16
	Y65B4A.3	.	I	16
	Y87G2A.10	.	I	16
	ZK265.9	.	I	16
	C18E3.2	.	I	16
	K04G2.2	.	I	16
	T09B4.1	.	I	16
	C08H9.2	.	II	16
	C44B7.5	.	II	16
	F22B5.10	.	II	16
	F44G4.4	tag-169	II	16
	R05F9.10	sgt-1	II	16
	W08F4.8	cdc-37	II	16
	C09G5.5	col-80	II	16
	D1043.1	.	II	16
	T06D8.5	.	II	16
	Y48C3A.16	.	II	16
	ZK177.6	fzy-1	II	16
	F55H2.2	vha-14	III	16
	K02F3.11	rnp-5	III	16
	K11H3.6	.	III	16
	R151.2	.	III	16
	T08A11.2	.	III	16
	T12D8.3	.	III	16
	Y71H2B.6	mdt-19	III	16
	ZK686.3	.	III	16
	C14B1.2	.	III	16
	C38D4.6	pal-1	III	16
	F35G12.12	.	III	16
	F44E2.10	.	III	16
	F59B2.6	zif-1	III	16
	M01F1.8	.	III	16
	T20G5.11	rde-4	III	16
	C02B10.4	.	IV	16
	C33A12.3	.	IV	16
	F11A10.2	.	IV	16
	F30B5.4	.	IV	16
	F55A8.2	egl-4	IV	16
	T13F2.2	.	IV	16
	Y54G2A.31	ubc-13	IV	16
	Y62E10A.5	agt-1	IV	16
	F23H12.2	.	V	16
	F40A3.3	.	V	16
	R11H6.5	.	V	16
	T21C9.5	lpd-9	V	16
	ZK863.7	rnp-1	V	16
	C50F4.14	.	V	16
	F38E1.7	mom-2	V	16
	Y75B12B.1	.	V	16
	F52D10.3	ftt-2	X	16
	Y62H9A.5	.	X	16
	C54G4.8	cyc-1	I	15
	K06A5.7	cdc-25.1	I	15
	R05D11.8	edc-3	I	15
	T03F1.12	.	I	15
	Y106G6H.14	.	I	15
	Y110A7A.13	chp-1	I	15
	Y110A7A.8	.	I	15
	ZK484.1	.	I	15
	B0041.8	.	I	15
	R06C7.4	.	I	15
	Y39G10AR.13	icp-1	I	15
	B0432.2	.	II	15
	C29H12.2	.	II	15
	C41C4.6	ulp-4	II	15
	C44B7.10	.	II	15
	F10G7.8	rpn-5	II	15
	F15D4.3	.	II	15
	F23F1.5	.	II	15
	F48A11.5	ubxn-3	II	15
	F59E10.3	.	II	15
	M106.5	cap-2	II	15
	R53.6	.	II	15
	T06D8.7	.	II	15
	VW02B12L.3	ebp-2	II	15
	Y14H12B.1	.	II	15
	Y46E12BL.3	.	II	15
	F56A8.3	.	III	15
	K04C2.3	.	III	15
	K10D2.5	.	III	15
	R144.4	wip-1	III	15
	Y39A3CR.4	ddp-1	III	15
	Y49E10.1	rpt-6	III	15
	Y56A3A.1	ntl-3	III	15
	ZC395.3	toc-1	III	15
	ZK632.12	.	III	15
	C38D4.4	.	III	15
	F58A4.3	hcp-3	III	15
	Y39E4B.5	.	III	15
	C17H12.13	.	IV	15
	F38A5.1	.	IV	15
	K07H8.2	.	IV	15
	Y57G11C.3	.	IV	15
	F20D12.1	.	IV	15
	Y37E11AL.3	.	IV	15
	B0238.10	.	V	15
	C03E10.4	gly-20	V	15
	F38E1.9	.	V	15
	F41E6.13	atgr-18	V	15
	H19N07.1	.	V	15
	T05H4.11	.	V	15
	T05H4.6	.	V	15
	T10B5.3	.	V	15
	C25D7.6	mcm-3	V	15
	D1054.14	.	V	15
	F52E1.10	.	V	15
	K03B4.3	taf-10	V	15
	F02E8.1	asb-2	X	15
	B0205.6	.	I	14
	E02D9.1	.	I	14
	F28H1.3	ars-2	I	14
	F36A2.9	.	I	14
	F43G9.1	.	I	14
	F46A9.5	skr-1	I	14
	K05C4.6	hmp-2	I	14
	T03F1.3	pgk-1	I	14
	T23G11.7	.	I	14
	Y34D9A.1	.	I	14
	Y39G10AR.9	.	I	14
	Y54E10A.3	.	I	14
	ZK858.6	.	I	14
	F02E9.9	.	I	14
	F39H2.3	.	I	14
	F56H1.6	.	I	14
	T23G11.2	gna-2	I	14
	T27F6.4	.	I	14
	W03G9.8	.	I	14
	C14A4.11	.	II	14
	C15F1.6	art-1	II	14
	C24H12.4	.	II	14
	C32D5.9	lgg-1	II	14
	D2013.7	eif-3.F	II	14
	F21H12.1	.	II	14
	F22B5.7	zyg-9	II	14
	F41C3.5	.	II	14
	Y54G11A.11	.	II	14
	Y54G9A.7	.	II	14
	C14A4.14	.	II	14
	F35D11.5	.	II	14
	F54C9.6	.	II	14
	C05D11.1	.	III	14
	C05D11.10	.	III	14
	C05D11.12	let-721	III	14
	C05D11.7	.	III	14
	F58A4.8	tbg-1	III	14
	R10E11.8	vha-1	III	14
	T10F2.2	.	III	14
	T10F2.4	.	III	14
	Y39A1A.3	.	III	14
	Y49E10.19	ani-1	III	14
	Y54H5A.3	tag-262	III	14
	ZK783.2	.	III	14
	B0464.8	tag-342	III	14
	F48E8.7	skpt-1	III	14
	R07E5.11	.	III	14
	Y111B2A.20	.	III	14
	C33H5.12	rsp-6	IV	14
	F33D4.8	.	IV	14
	Y24F12A.2	.	IV	14
	Y66H1A.2	.	IV	14
	Y67D8C.5	.	IV	14
	Y67H2A.6	csn-6	IV	14
	Y73B6BL.32	lsm-8	IV	14
	Y73F8A.25	.	IV	14
	ZK829.7	.	IV	14
	B0035.11	.	IV	14
	F21D5.1	.	IV	14
	K02B2.3	.	IV	14
	Y62E10A.12	lsm-3	IV	14
	ZK829.9	.	IV	14
	B0024.9	trx-2	V	14
	F20D6.4	srp-7	V	14
	F25D1.1	tag-93	V	14
	F25H9.7	.	V	14
	ZK742.5	lbp-4	V	14
	F08F3.2	acl-6	V	14
	T21C9.13	.	V	14
	Y57E12AM.1	.	V	14
	B0416.5	.	X	14
	C25A1.10	dao-5	I	13
	C25A1.4	.	I	13
	C26C6.2	goa-1	I	13
	C44E4.4	.	I	13
	D2030.6	.	I	13
	F20G4.3	nmy-2	I	13
	F33H2.3	.	I	13
	K10C3.2	.	I	13
	K11D2.3	unc-101	I	13
	R09B3.5	mag-1	I	13
	Y110A7A.6	.	I	13
	Y37E3.1	.	I	13
	Y54E10BR.4	.	I	13
	Y74C9A.3	.	I	13
	Y87G2A.5	vrs-2	I	13
	B0261.4	.	I	13
	F53G12.5	mex-3	I	13
	T05F1.2	.	I	13
	T12F5.3	glh-4	I	13
	Y23H5A.3	.	I	13
	C14A4.3	.	II	13
	F26H11.2	nurf-1	II	13
	F54D5.11	.	II	13
	R05F9.6	.	II	13
	T14B4.2	.	II	13
	W02B12.2	rsp-2	II	13
	W02B12.9	.	II	13
	Y46G5A.17	cpt-1	II	13
	Y53F4B.22	.	II	13
	Y54E2A.12	.	II	13
	ZK970.3	mdt-22	II	13
	C05C10.5	.	II	13
	F14D2.1	bath-27	II	13
	F44F4.2	.	II	13
	R06F6.5	npp-19	II	13
	C36A4.9	.	III	13
	F01F1.9	.	III	13
	F43C1.2	mpk-1	III	13
	F44B9.5	.	III	13
	F54D8.3	alh-1	III	13
	F56D2.1	.	III	13
	K02D10.1	.	III	13
	K08E3.3	.	III	13
	PAR2.4	pfc-1	III	13
	R13A5.12	lpd-7	III	13
	T07E3.3	.	III	13
	T10F2.1	grs-1	III	13
	T27E9.3	cdk-5	III	13
	W09D10.1	.	III	13
	Y42G9A.6	.	III	13
	Y82E9BR.16	.	III	13
	ZK652.2	tomm-7	III	13
	B0464.9	.	III	13
	C18F10.7	.	III	13
	C48B4.7	.	III	13
	D2007.4	.	III	13
	F25B5.7	.	III	13
	F55H2.5	.	III	13
	R07E5.7	.	III	13
	Y39A1A.13	.	III	13
	B0546.4	.	IV	13
	C05B10.1	lip-1	IV	13
	C09G9.1	.	IV	13
	F01G4.2	ard-1	IV	13
	F13H10.3	.	IV	13
	F49C12.8	rpn-7	IV	13
	T12E12.4	drp-1	IV	13
	T12G3.5	.	IV	13
	Y41D4B.13	ced-2	IV	13
	Y54G2A.5	.	IV	13
	ZK616.4	.	IV	13
	F38H4.10	.	IV	13
	R02D3.5	.	IV	13
	C56A3.6	.	V	13
	D1014.3	.	V	13
	F20A1.9	.	V	13
	R186.3	.	V	13
	W06A7.3	ret-1	V	13
	Y57E12AL.1	.	V	13
	C24G6.8	.	V	13
	F29F11.3	.	V	13
	H24K24.3	.	V	13
	Y39H10A.7	chk-1	V	13
	B0261.7	.	I	12
	C36B1.3	.	I	12
	C41D11.8	cps-6	I	12
	F13G3.11	.	I	12
	F21C3.3	tag-202	I	12
	F23C8.6	.	I	12
	F39B2.10	dnj-12	I	12
	F57B10.10	dad-1	I	12
	K07A1.2	.	I	12
	M01B12.3	arx-7	I	12
	R12E2.1	.	I	12
	T22C1.1	.	I	12
	T24D1.5	.	I	12
	T27C10.3	.	I	12
	W02D9.2	.	I	12
	Y110A7A.19	.	I	12
	Y119C1B.4	.	I	12
	Y71F9B.7	plk-2	I	12
	ZK973.3	.	I	12
	B0041.5	.	I	12
	C10H11.10	kca-1	I	12
	C27C7.1	.	I	12
	D1007.5	.	I	12
	H26D21.2	msh-2	I	12
	M01E11.1	.	I	12
	T10B11.3	ztf-4	I	12
	W02A11.2	.	I	12
	Y37E3.15	npp-13	I	12
	Y39G10AR.12	tpxl-1	I	12
	Y39G10AR.14	mcm-4	I	12
	Y53H1C.1	aat-9	I	12
	Y54E10BR.6	.	I	12
	B0334.4	.	II	12
	C41C4.7	.	II	12
	F40F8.9	lsm-1	II	12
	F43E2.4	haf-2	II	12
	F43E2.8	hsp-4	II	12
	F59G1.1	cgt-3	II	12
	K02F6.1	.	II	12
	K10B2.1	lin-23	II	12
	T02G5.7	.	II	12
	T09A5.5	.	II	12
	Y51H7C.4	.	II	12
	ZK1307.5	sqv-8	II	12
	F07E5.5	.	II	12
	F54D5.8	dnj-13	II	12
	F56D1.7	daz-1	II	12
	F59E12.13	fut-3	II	12
	T23G7.5	pir-1	II	12
	W03C9.7	mex-1	II	12
	Y54G9A.5	.	II	12
	C35D10.16	arx-6	III	12
	C40H1.6	.	III	12
	F11H8.3	col-8	III	12
	F48E8.5	paa-1	III	12
	K12H4.3	.	III	12
	R07E5.2	prdx-3	III	12
	R74.8	.	III	12
	T19C3.8	fem-2	III	12
	Y119D3B.15	.	III	12
	C35D10.10	.	III	12
	R07E5.13	.	III	12
	T12D8.10	.	III	12
	Y49E10.3	pph-4.2	III	12
	C24D10.4	.	IV	12
	F11A10.8	.	IV	12
	F12F6.1	.	IV	12
	F12F6.6	sec-24.1	IV	12
	F29B9.11	.	IV	12
	F33D4.7	.	IV	12
	JC8.2	.	IV	12
	K08D10.4	rnp-2	IV	12
	T09A12.4	nhr-66	IV	12
	T13F2.1	fat-4	IV	12
	T14G10.1	pps-1	IV	12
	T22D1.5	.	IV	12
	Y57G11C.11	coq-3	IV	12
	ZK616.6	.	IV	12
	C09G4.3	dom-6	IV	12
	C50F7.4	.	IV	12
	F55G1.8	plk-3	IV	12
	F58F6.4	rfc-2	IV	12
	K08D10.3	rnp-3	IV	12
	M03D4.1	zen-4	IV	12
	Y37A1B.1	lst-3	IV	12
	C13F10.7	.	V	12
	C15C8.7	.	V	12
	D2063.3	.	V	12
	F44A2.1	tag-153	V	12
	F55A11.1	.	V	12
	T03D8.1	num-1	V	12
	T04H1.2	.	V	12
	W04D2.5	.	V	12
	Y39B6A.20	asp-1	V	12
	F57B1.2	sun-1	V	12
	F58G11.2	.	V	12
	T23B12.3	.	V	12
	W03F9.10	.	V	12
	Y39B6A.37	.	V	12
	Y50D4A.5	.	V	12
	ZK856.10	.	V	12
	F27D9.5	.	X	12
	ZK813.1	.	X	12
	B0511.8	.	I	11
	C45G3.5	.	I	11
	C48B6.2	.	I	11
	F22D6.2	.	I	11
	K07A1.1	.	I	11
	K07G5.6	.	I	11
	M01E11.2	.	I	11
	R12E2.13	.	I	11
	T03F1.8	.	I	11
	T06G6.9	vbp-1	I	11
	T24D1.1	sqv-5	I	11
	VF36H2L.1	aph-1	I	11
	W02D3.1	.	I	11
	W02D3.5	lbp-6	I	11
	Y18D10A.16	.	I	11
	Y23H5A.2	.	I	11
	Y44E3A.3	.	I	11
	Y47G6A.24	mis-12	I	11
	Y48G1C.7	.	I	11
	Y52B11A.8	.	I	11
	Y71G12B.15	ubc-3	I	11
	Y92H12BR.8	.	I	11
	C27A12.6	.	I	11
	D1007.16	.	I	11
	DY3.8	.	I	11
	F26H9.5	.	I	11
	F33H2.2	.	I	11
	F39B2.2	uev-1	I	11
	Y47G6A.6	pcaf-1	I	11
	Y48G10A.2	.	I	11
	Y53C10A.6	.	I	11
	C08B11.1	zyg-11	II	11
	E02H1.6	.	II	11
	EEED8.3	.	II	11
	F48A11.4	.	II	11
	K12D12.1	.	II	11
	R06A4.9	.	II	11
	R53.2	.	II	11
	Y48B6A.1	.	II	11
	ZK1067.3	.	II	11
	B0491.1	.	II	11
	B0495.9	.	II	11
	C47G2.3	.	II	11
	F43E2.2	.	II	11
	T07F8.4	.	II	11
	Y51H1A.4	.	II	11
	ZK1248.11	.	II	11
	C27F2.7	.	III	11
	C50C3.6	prp-8	III	11
	F44E2.6	.	III	11
	F57B9.5	byn-1	III	11
	K10D2.4	.	III	11
	K11H3.1	.	III	11
	R107.6	cls-2	III	11
	T03F6.3	.	III	11
	T05G5.3	cdk-1	III	11
	T16H12.4	.	III	11
	Y39A3CR.1	smi-1	III	11
	ZC155.4	.	III	11
	ZC395.7	hap-1	III	11
	ZK1128.8	vps-29	III	11
	B0336.5	.	III	11
	B0393.6	.	III	11
	C26E6.6	.	III	11
	F56A8.5	.	III	11
	Y43F4B.6	klp-19	III	11
	Y54F10AM.5	.	III	11
	Y66D12A.9	.	III	11
	Y92C3B.1	kbp-4	III	11
	C27B7.8	rap-1	IV	11
	C34D4.13	.	IV	11
	C47E12.5	uba-1	IV	11
	C48A7.2	.	IV	11
	F49E8.5	dif-1	IV	11
	K07F5.15	.	IV	11
	K11H12.8	.	IV	11
	R11E3.8	dpf-5	IV	11
	T01G1.3	.	IV	11
	Y38F2AR.2	.	IV	11
	Y41D4B.12	.	IV	11
	Y55F3AM.3	.	IV	11
	Y66H1B.2	.	IV	11
	Y67H2A.4	.	IV	11
	ZC477.5	.	IV	11
	ZK616.3	.	IV	11
	K08B4.1	lag-1	IV	11
	Y116A8A.9	map-2	IV	11
	Y37E11AL.7	map-1	IV	11
	C08B6.7	.	V	11
	C56A3.4	.	V	11
	E02A10.1	.	V	11
	F17A9.2	.	V	11
	F36D4.5	.	V	11
	F53C11.4	.	V	11
	F53F4.10	.	V	11
	R01B10.1	cpi-2	V	11
	T19B10.7	ima-1	V	11
	W02F12.5	.	V	11
	Y37H2A.1	.	V	11
	Y59A8A.3	.	V	11
	C17E7.4	.	V	11
	R01B10.6	.	V	11
	T10G3.6	gut-2	V	11
	F16H11.3	.	X	11
	K02B9.1	.	X	11
	C01G8.6	.	I	10
	C04F12.10	fce-1	I	10
	C43E11.12	.	I	10
	C43E11.9	.	I	10
	C47B2.6	.	I	10
	C55B7.9	mdt-18	I	10
	F02E9.10	.	I	10
	F28B3.10	.	I	10
	F32H2.5	fasn-1	I	10
	F53G12.1	rab-11.1	I	10
	R05D11.7	.	I	10
	R09B3.4	ubc-12	I	10
	R12E2.11	.	I	10
	Y110A7A.17	mat-1	I	10
	Y37E3.17	.	I	10
	Y47D9A.1	.	I	10
	Y73E7A.6	.	I	10
	Y87G2A.9	ubc-14	I	10
	ZC434.5	ers-2	I	10
	ZK858.4	mel-26	I	10
	C01G8.3	dhs-1	I	10
	C36B1.5	.	I	10
	C41G7.1	smn-1	I	10
	F39H11.5	pbs-7	I	10
	F53F10.5	npp-11	I	10
	F58D5.1	hrp-2	I	10
	K10D3.3	taf-11.2	I	10
	Y54E10A.14	rom-5	I	10
	ZK265.6	.	I	10
	F33A8.3	cey-1	II	10
	R12C12.6	.	II	10
	R53.7	.	II	10
	T05A6.2	cki-2	II	10
	T05H10.1	.	II	10
	T05H10.7	.	II	10
	T26C5.3	.	II	10
	Y46G5A.31	gsy-1	II	10
	Y48E1B.5	.	II	10
	Y53F4B.3	.	II	10
	ZK673.2	.	II	10
	F32A11.2	hpr-17	II	10
	T13B5.8	.	II	10
	T13H5.7	rnh-2	II	10
	Y110A2AR.1	.	II	10
	Y38A8.3	ulp-2	II	10
	Y54G11A.3	.	II	10
	C16C10.10	tag-73	III	10
	C23G10.2	.	III	10
	C26E6.11	mmab-1	III	10
	C26E6.4	rpb-2	III	10
	C34C12.3	pph-6	III	10
	D2045.1	atx-2	III	10
	F02A9.2	far-1	III	10
	F47D12.4	hmg-1.2	III	10
	F53A2.4	nud-1	III	10
	F54E7.1	.	III	10
	F59B2.3	.	III	10
	K08E3.7	pdr-1	III	10
	K10D2.6	emb-8	III	10
	T07A5.2	.	III	10
	ZK353.8	ubxn-4	III	10
	C08C3.4	.	III	10
	C16C10.5	.	III	10
	C48B4.10	.	III	10
	F25B5.2	.	III	10
	F42H10.2	.	III	10
	T26A5.8	.	III	10
	Y49E10.14	pie-1	III	10
	Y49E10.4	.	III	10
	ZC395.2	clk-1	III	10
	ZK757.4	.	III	10
	B0001.3	.	IV	10
	B0035.6	.	IV	10
	F11A10.5	.	IV	10
	F32B6.8	.	IV	10
	F35G2.1	.	IV	10
	F55B11.3	.	IV	10
	M7.5	atgr-7	IV	10
	T07A9.9	.	IV	10
	Y116A8C.34	cyn-13	IV	10
	Y37E11AM.2	.	IV	10
	Y73B6BL.2	htp-2	IV	10
	B0035.12	.	IV	10
	C39E9.12	.	IV	10
	C42C1.8	.	IV	10
	F38H4.8	ech-2	IV	10
	T07G12.12	him-8	IV	10
	T11F8.3	rme-2	IV	10
	Y17G9B.9	.	IV	10
	Y62E10A.14	.	IV	10
	Y69A2AR.30	mdf-2	IV	10
	B0238.9	.	V	10
	C05C8.1	.	V	10
	F40F9.1	xbx-6	V	10
	F44E7.4	.	V	10
	F46F3.4	ape-1	V	10
	F55A11.7	.	V	10
	H43I07.2	.	V	10
	T10C6.6	.	V	10
	Y40G12A.1	ubh-3	V	10
	Y45G12B.1	nuo-5	V	10
	C08B6.9	aos-1	V	10
	C14C10.3	ril-2	V	10
	C27A7.6	.	V	10
	D2023.5	.	V	10
	F44E7.5	.	V	10
	F55B12.3	sel-10	V	10
	T05H4.14	gad-1	V	10
	W06H3.1	.	V	10
	Y45G12B.2	.	V	10
	ZC302.1	mre-11	V	10
	B0403.4	tag-320	X	10
	C03B1.12	lmp-1	X	10
	M03F4.2	act-4	X	10
	B0511.7	.	I	9
	C32E8.3	.	I	9
	C43E11.7	ndx-7	I	9
	D2030.1	.	I	9
	F22D6.9	.	I	9
	F26A3.1	.	I	9
	F27D4.2	.	I	9
	F54C1.3	mes-3	I	9
	M01E11.6	klp-15	I	9
	M01E5.3	.	I	9
	R05D11.5	.	I	9
	T02E1.2	.	I	9
	W01B11.3	.	I	9
	W10D5.2	.	I	9
	Y23H5B.6	.	I	9
	Y44E3A.6	.	I	9
	Y48G8AL.15	.	I	9
	Y52B11A.3	.	I	9
	Y54E10BR.1	.	I	9
	Y54E5B.4	ubc-16	I	9
	ZK270.2	frm-1	I	9
	C03D6.6	.	I	9
	C30F12.4	.	I	9
	F25D7.4	.	I	9
	H15N14.2	nsf-1	I	9
	H27M09.2	.	I	9
	K04F10.3	.	I	9
	K04G2.11	.	I	9
	Y47G6A.1	inx-21	I	9
	Y71G12B.10	.	I	9
	Y71G12B.14	lsm-6	I	9
	B0491.5	.	II	9
	C17G10.4	cdc-14	II	9
	C18E9.10	.	II	9
	C26D10.1	ran-3	II	9
	C30B5.2	.	II	9
	C47D12.6	trs-1	II	9
	C47D12.8	.	II	9
	D2013.5	eat-3	II	9
	F09E5.1	pkc-3	II	9
	F09E5.8	.	II	9
	F21H12.6	.	II	9
	M176.2	.	II	9
	R06A4.4	imb-2	II	9
	T02G5.13	.	II	9
	Y17G7A.1	hmg-12	II	9
	ZK1127.5	.	II	9
	B0432.3	.	II	9
	C17F4.5	.	II	9
	C27D9.1	.	II	9
	C34C6.5	tag-274	II	9
	E02H1.5	.	II	9
	F10B5.5	pch-2	II	9
	F13D12.5	.	II	9
	F14D2.15	.	II	9
	F22B5.2	eif-3.G	II	9
	F46C5.8	.	II	9
	T24F1.1	tag-29	II	9
	W01G7.3	.	II	9
	Y14H12B.2	.	II	9
	Y48E1B.12	csc-1	II	9
	Y53C12A.1	wee-1.3	II	9
	B0303.15	.	III	9
	B0336.8	lgg-3	III	9
	B0361.7	.	III	9
	B0464.3	nlp-36	III	9
	C28H8.9	.	III	9
	C34E10.5	tag-251	III	9
	C54C6.6	.	III	9
	D2045.6	cul-1	III	9
	F01F1.5	dpf-4	III	9
	F01F1.6	alh-9	III	9
	F48E8.3	.	III	9
	F54C8.4	.	III	9
	F56F11.4	.	III	9
	K01A11.2	.	III	9
	K01G5.2	hpl-2	III	9
	K04G7.3	ogt-1	III	9
	K08E3.4	.	III	9
	T12D8.7	taf-9	III	9
	T16H12.5	bath-43	III	9
	W06E11.4	.	III	9
	Y39A1A.24	.	III	9
	Y39E4A.3	.	III	9
	Y49E10.6	his-72	III	9
	ZK1236.6	pqn-96	III	9
	ZK370.5	.	III	9
	ZK520.4	cul-2	III	9
	ZK632.4	.	III	9
	ZK632.6	cnx-1	III	9
	ZK652.6	.	III	9
	B0285.4	.	III	9
	B0336.13	.	III	9
	C05D2.5	gak-1	III	9
	C08C3.2	bath-15	III	9
	C29E4.2	kle-2	III	9
	K08E3.6	cyk-4	III	9
	R08D7.2	.	III	9
	Y47D3A.21	.	III	9
	Y50D7A.9	.	III	9
	Y56A3A.17	npp-16	III	9
	ZK353.7	.	III	9
	C06G3.11	tin-9.1	IV	9
	C11D2.7	.	IV	9
	C25A8.4	.	IV	9
	C28C12.7	spp-10	IV	9
	C34D4.14	.	IV	9
	D2096.1	.	IV	9
	E04A4.5	.	IV	9
	F13H10.4	.	IV	9
	F15B10.1	.	IV	9
	F29C4.7	.	IV	9
	F33D4.4	.	IV	9
	F49E8.7	.	IV	9
	F55B11.2	.	IV	9
	K08E7.1	.	IV	9
	K08F4.2	.	IV	9
	M02B1.3	.	IV	9
	Y38F2AL.3	vha-11	IV	9
	Y54G2A.2	.	IV	9
	Y55F3AM.9	.	IV	9
	Y57G11B.5	.	IV	9
	Y73F8A.24	.	IV	9
	C27D8.4	.	IV	9
	C39E9.13	rfc-3	IV	9
	F35F11.1	.	IV	9
	T01B11.3	syn-4	IV	9
	T23B5.1	.	IV	9
	W03G1.6	.	IV	9
	Y57G11C.33	.	IV	9
	Y73B6BL.3	.	IV	9
	Y77E11A.13	npp-20	IV	9
	Y77E11A.6	.	IV	9
	ZK809.2	acl-3	IV	9
	C12D8.1	.	V	9
	D2023.4	.	V	9
	F09G2.9	.	V	9
	F10C2.4	.	V	9
	F23B12.6	tag-114	V	9
	F29F11.6	gsp-1	V	9
	F40F9.7	.	V	9
	F41E6.4	smk-1	V	9
	F44E7.9	.	V	9
	F55C5.5	tsfm-1	V	9
	F55C5.8	.	V	9
	K08H10.1	lea-1	V	9
	T09E8.3	.	V	9
	T27C4.4	egr-1	V	9
	W01A11.1	.	V	9
	Y60A3A.13	frs-3	V	9
	C17E7.9	.	V	9
	F28F8.5	.	V	9
	F32D8.5	.	V	9
	T01C3.2	.	V	9
	T01C3.3	.	V	9
	T19B10.8	.	V	9
	Y113G7A.9	dcs-1	V	9
	Y32F6A.1	.	V	9
	Y40G12A.2	ubh-2	V	9
	C42D8.2	vit-2	X	9
	F20B6.2	vha-12	X	9
	K08A8.1	mek-1	X	9
	T23F2.5	.	X	9
	F19H6.4	.	X	9
	B0414.5	cpb-3	I	8
	C18E3.9	.	I	8
	C25A1.5	.	I	8
	D1007.7	.	I	8
	F14B4.3	.	I	8
	F28B3.6	.	I	8
	F33D11.11	.	I	8
	F43G9.5	.	I	8
	F56C11.5	.	I	8
	M01E11.4	pqn-52	I	8
	R06C1.2	.	I	8
	T12F5.5	pqn-64	I	8
	T25G3.3	.	I	8
	W01A8.5	.	I	8
	W02B9.1	hmr-1	I	8
	W02D3.2	.	I	8
	Y37E3.10	.	I	8
	Y37E3.3	.	I	8
	Y48G1C.4	.	I	8
	Y54E10A.9	vbh-1	I	8
	Y63D3A.8	.	I	8
	Y92H12BR.2	.	I	8
	B0205.11	.	I	8
	C18E3.6	.	I	8
	F10G8.3	npp-17	I	8
	F52F12.4	lsl-1	I	8
	F55F8.9	.	I	8
	F57C9.5	htp-3	I	8
	K07G5.2	xpa-1	I	8
	R09B3.2	.	I	8
	T01G9.4	npp-2	I	8
	T01H8.1	rskn-1	I	8
	T23H2.1	npp-12	I	8
	Y105E8A.3	.	I	8
	Y47G6A.2	inx-22	I	8
	B0228.7	.	II	8
	B0334.5	.	II	8
	C01F1.6	.	II	8
	C18H9.2	.	II	8
	C33F10.4	.	II	8
	F22B5.9	frs-2	II	8
	F29C12.4	.	II	8
	F33A8.1	let-858	II	8
	F57C2.4	.	II	8
	F59E12.11	.	II	8
	H17B01.4	.	II	8
	R05F9.1	.	II	8
	T01D1.2	etr-1	II	8
	T09F3.2	.	II	8
	T13H5.5	.	II	8
	T21B10.1	.	II	8
	Y17G7B.7	tpi-1	II	8
	ZK1127.12	.	II	8
	ZK1127.4	.	II	8
	ZK669.4	.	II	8
	C18A3.2	.	II	8
	F15D4.1	btf-1	II	8
	F22D3.2	.	II	8
	F26H11.4	.	II	8
	F29A7.6	.	II	8
	F33H1.3	.	II	8
	F41G3.14	.	II	8
	F43E2.1	.	II	8
	F54B3.3	.	II	8
	F54D10.5	.	II	8
	T09F3.5	.	II	8
	W07E6.2	.	II	8
	Y17G7B.5	mcm-2	II	8
	Y27F2A.3	sri-40	II	8
	Y48C3A.7	mac-1	II	8
	Y57A10A.25	.	II	8
	C07G2.2	atf-7	III	8
	C29E4.4	npp-15	III	8
	C35D10.6	.	III	8
	F08F8.2	.	III	8
	F08F8.7	.	III	8
	F09F7.2	mlc-3	III	8
	F09F7.7	.	III	8
	F26F4.4	tag-340	III	8
	F34D10.4	.	III	8
	F55H2.6	clu-1	III	8
	F56C9.11	.	III	8
	R07E5.14	rnp-4	III	8
	R10E11.4	sqv-3	III	8
	R74.1	lrs-1	III	8
	T12D8.6	.	III	8
	T16G12.4	.	III	8
	T24C4.6	zer-1	III	8
	T27E9.4	kel-3	III	8
	Y37D8A.25	.	III	8
	Y39E4B.3	pqn-83	III	8
	Y43F4B.5	.	III	8
	Y49E10.20	.	III	8
	Y55B1AL.2	.	III	8
	Y75B8A.24	.	III	8
	Y75B8A.31	.	III	8
	ZC262.2	.	III	8
	ZK1236.1	.	III	8
	ZK632.7	.	III	8
	ZK652.9	coq-5	III	8
	B0393.3	.	III	8
	B0464.5	spk-1	III	8
	C03C10.4	.	III	8
	C36A4.5	.	III	8
	F31E3.3	rfc-4	III	8
	F53A2.8	mtm-6	III	8
	F58A4.2	.	III	8
	F58A4.9	.	III	8
	M03C11.4	.	III	8
	Y111B2A.3	.	III	8
	Y32H12A.7	.	III	8
	Y39A3CL.3	.	III	8
	Y66D12A.21	.	III	8
	Y71H2B.2	.	III	8
	C06G3.9	.	IV	8
	C17H12.1	dyci-1	IV	8
	C42D4.8	rpc-1	IV	8
	C44B12.2	ost-1	IV	8
	F12F6.7	.	IV	8
	F20D12.4	czw-1	IV	8
	F41H10.11	sand-1	IV	8
	F56B3.1	col-103	IV	8
	K08E4.1	spt-5	IV	8
	R02D3.4	.	IV	8
	T07A9.10	.	IV	8
	T11F8.1	.	IV	8
	T20D3.5	.	IV	8
	Y37A1B.2	lst-4	IV	8
	Y37E11B.6	.	IV	8
	Y41D4B.19	npp-8	IV	8
	Y45F10A.6	.	IV	8
	Y48A5A.2	ulp-3	IV	8
	Y4C6B.1	.	IV	8
	Y54G2A.50	.	IV	8
	Y55F3AM.13	.	IV	8
	Y69A2AR.21	.	IV	8
	C34D4.12	cyn-12	IV	8
	F11A10.1	lex-1	IV	8
	F13H10.2	ndx-9	IV	8
	F55G1.6	.	IV	8
	H04M03.3	.	IV	8
	R08C7.10	.	IV	8
	T06A10.3	.	IV	8
	T07A9.6	daf-18	IV	8
	W08E12.1	.	IV	8
	Y55F3AM.1	.	IV	8
	Y67H2A.2	.	IV	8
	ZK829.6	tgt-1	IV	8
	C06H2.6	.	V	8
	C13G3.3	.	V	8
	C26F1.3	.	V	8
	F54D11.2	.	V	8
	F55A11.3	.	V	8
	T03E6.7	cpl-1	V	8
	T05H4.5	.	V	8
	T21C9.12	.	V	8
	W07A8.2	.	V	8
	Y43F8C.18	.	V	8
	Y80D3A.2	.	V	8
	ZC317.7	.	V	8
	ZK742.1	imb-4	V	8
	C24B5.2	spas-1	V	8
	C50B8.2	bir-2	V	8
	F32D1.9	.	V	8
	F36D4.2	.	V	8
	H27A22.1	.	V	8
	T16G1.10	pqn-68	V	8
	W06H3.2	pus-1	V	8
	Y97E10AR.4	.	V	8
	C07D8.6	.	X	8
	C33A11.2	.	X	8
	F47B10.1	.	X	8
	F52E4.1	.	X	8
	T04G9.5	.	X	8
	T08G2.3	.	X	8
	T25G12.5	.	X	8
	Y62H9A.3	.	X	8
	Y73B3A.11	.	X	8
	R04D3.4	.	X	8
	R09F10.8	.	X	8
	C17E4.5	pab-3	I	7
	D2030.7	.	I	7
	D2092.2	.	I	7
	F08B6.2	gpc-2	I	7
	F13G3.6	.	I	7
	F15D3.7	.	I	7
	F25H2.12	.	I	7
	F26H9.6	rab-5	I	7
	F28B3.9	acl-11	I	7
	F32H2.10	.	I	7
	F36F2.4	syn-13	I	7
	F36H2.1	tat-5	I	7
	F39B2.11	.	I	7
	F48C1.6	.	I	7
	F55A12.1	.	I	7
	F55A12.8	.	I	7
	K06A5.6	.	I	7
	K07A1.13	.	I	7
	K07A12.4	.	I	7
	K10C3.6	nhr-49	I	7
	R09B3.1	exo-3	I	7
	R10A10.2	rbx-2	I	7
	R119.6	taf-4	I	7
	T08B2.5	.	I	7
	T23D8.3	.	I	7
	T24D1.2	.	I	7
	W09C3.7	.	I	7
	Y105E8B.4	bath-40	I	7
	Y106G6H.5	.	I	7
	Y110A7A.10	aap-1	I	7
	Y23H5A.7	crs-1	I	7
	Y39G10AL.3	cdk-7	I	7
	Y39G10AR.20	.	I	7
	Y53C10A.12	hsf-1	I	7
	Y54E5B.3	let-49	I	7
	Y74C10AL.2	.	I	7
	C06A5.6	.	I	7
	C17E4.11	.	I	7
	C32E8.5	.	I	7
	C37A2.4	cye-1	I	7
	C41G7.2	klp-16	I	7
	C55B7.1	glh-2	I	7
	D1081.9	.	I	7
	D2030.11	.	I	7
	F22D6.6	ekl-1	I	7
	F31C3.2	.	I	7
	F56A3.2	.	I	7
	K07G5.1	.	I	7
	M01E5.4	.	I	7
	R05D7.4	.	I	7
	T10E9.1	.	I	7
	Y105E8A.8	.	I	7
	Y110A7A.15	.	I	7
	Y40B1B.6	spr-5	I	7
	Y63D3A.4	.	I	7
	Y71G12B.1	.	I	7
	B0432.4	.	II	7
	B0495.5	.	II	7
	C05C10.3	.	II	7
	C14A4.2	dap-3	II	7
	C15F1.4	ppp-1	II	7
	C25H3.12	.	II	7
	C27H5.3	.	II	7
	C56C10.3	tag-309	II	7
	D2013.9	.	II	7
	EEED8.8	ndx-6	II	7
	EEED8.9	pink-1	II	7
	F09E5.7	.	II	7
	F10B5.2	.	II	7
	F10E7.8	.	II	7
	F54C9.2	stc-1	II	7
	M110.3	.	II	7
	R05H10.3	.	II	7
	R05H5.5	.	II	7
	R06A4.7	mes-2	II	7
	T01B7.4	cyn-11	II	7
	T05A7.1	.	II	7
	T09A5.9	.	II	7
	T24H7.1	phb-2	II	7
	T27F7.1	.	II	7
	T27F7.3	.	II	7
	W09B6.1	pod-2	II	7
	Y49F6B.4	smu-2	II	7
	Y54E2A.11	eif-3.B	II	7
	Y57A10A.18	pqn-87	II	7
	C01G6.3	.	II	7
	C16C8.11	.	II	7
	C33B4.4	.	II	7
	C41H7.6	.	II	7
	C44B7.2	.	II	7
	F28C6.2	.	II	7
	F54D10.7	.	II	7
	F56D1.2	.	II	7
	F57C2.2	.	II	7
	F58G1.1	.	II	7
	F59A6.5	.	II	7
	F59E12.1	.	II	7
	R07C3.2	.	II	7
	T09A5.7	.	II	7
	W02B12.10	.	II	7
	Y49F6C.8	.	II	7
	Y51H7C.7	.	II	7
	Y57A10A.16	.	II	7
	B0393.2	rbg-3	III	7
	B0523.3	pgl-2	III	7
	C16C10.7	rnf-5	III	7
	C18H2.2	.	III	7
	C26E6.8	ula-1	III	7
	C28H8.3	.	III	7
	C34E10.1	gop-3	III	7
	C50C3.8	bath-42	III	7
	F09G8.3	.	III	7
	F44B9.8	.	III	7
	H14E04.5	cic-1	III	7
	H38K22.2	dcn-1	III	7
	K04G7.10	rnp-7	III	7
	M142.8	.	III	7
	R107.2	.	III	7
	R144.6	.	III	7
	T04A8.11	.	III	7
	T05G5.5	.	III	7
	T23G5.2	.	III	7
	T26A5.7	set-1	III	7
	W09D6.6	hmt-1	III	7
	Y32H12A.4	.	III	7
	Y50D7A.10	.	III	7
	Y53G8AR.5	.	III	7
	Y53G8AR.9	.	III	7
	Y54H5A.1	.	III	7
	Y6D11A.2	arx-4	III	7
	Y71H2AM.20	.	III	7
	ZK1058.4	tag-252	III	7
	ZK328.1	cyk-3	III	7
	ZK507.6	.	III	7
	B0285.1	.	III	7
	F26A1.1	.	III	7
	F37A4.8	isw-1	III	7
	F40G9.3	ubc-20	III	7
	R01H10.1	div-1	III	7
	R151.10	.	III	7
	R17.2	.	III	7
	T02C12.3	.	III	7
	T20B12.2	tbp-1	III	7
	W04B5.4	.	III	7
	Y39A1A.14	.	III	7
	Y39E4B.1	tag-351	III	7
	Y41C4A.9	.	III	7
	Y44F5A.1	.	III	7
	Y66A7A.2	.	III	7
	Y66D12A.17	.	III	7
	ZC97.1	tag-354	III	7
	ZK637.5	tag-205	III	7
	B0547.1	csn-5	IV	7
	C25G4.2	.	IV	7
	C28C12.9	gei-9	IV	7
	C30H6.8	.	IV	7
	C42C1.5	tag-335	IV	7
	C53D6.4	.	IV	7
	F13H10.8	.	IV	7
	F28D1.1	.	IV	7
	F52C12.1	.	IV	7
	K01H12.1	.	IV	7
	K02B2.1	.	IV	7
	K07H8.9	.	IV	7
	M18.6	.	IV	7
	T11G6.8	.	IV	7
	T26C12.1	.	IV	7
	Y116A8C.12	arf-6	IV	7
	Y43C5A.5	thk-1	IV	7
	Y43C5A.6	rad-51	IV	7
	Y57G11C.9	.	IV	7
	Y67D8C.10	mca-3	IV	7
	Y77E11A.11	clp-7	IV	7
	Y77E11A.4	jtr-1	IV	7
	ZK593.6	lgg-2	IV	7
	C01F6.4	fem-3	IV	7
	C28D4.3	gln-6	IV	7
	C35B1.2	.	IV	7
	C42C1.12	.	IV	7
	C47E12.3	.	IV	7
	D2096.7	.	IV	7
	F21D5.2	.	IV	7
	F32E10.9	.	IV	7
	F56B3.11	.	IV	7
	R13A1.2	kcc-1	IV	7
	Y116A8C.28	.	IV	7
	Y45F10D.9	sas-6	IV	7
	B0238.11	.	V	7
	C15H11.8	.	V	7
	C24G6.3	.	V	7
	C25D7.7	rap-2	V	7
	C54G10.3	pmp-3	V	7
	F09G2.8	.	V	7
	F18E2.3	scc-3	V	7
	F25G6.8	.	V	7
	F58E10.1	.	V	7
	K07B1.4	.	V	7
	K07B1.5	acl-14	V	7
	M03E7.5	.	V	7
	R08E5.2	.	V	7
	R09E12.3	.	V	7
	R11D1.9	.	V	7
	R11H6.2	.	V	7
	T27E4.9	hsp-16.49	V	7
	Y59A8B.6	.	V	7
	C01G10.12	dnj-3	V	7
	C01G10.7	.	V	7
	C04E6.11	.	V	7
	C12D8.11	rop-1	V	7
	F25B4.5	.	V	7
	T23B12.1	.	V	7
	T23B12.4	.	V	7
	T28B11.1	.	V	7
	Y102A5C.2	.	V	7
	Y39B6A.35	tgt-2	V	7
	Y39B6A.47	nhr-145	V	7
	Y47D7A.1	skr-7	V	7
	C36E6.5	mlc-2	X	7
	C54H2.5	sft-4	X	7
	F49H12.1	lsy-2	X	7
	F54B11.3	unc-84	X	7
	T04C10.2	epn-1	X	7
	ZC373.2	.	X	7
	C25A11.2	.	X	7
	W05H9.4	.	X	7
	B0261.2	let-363	I	5
	C06A5.3	.	I	5
	C09D4.4	.	I	5
	C24A11.8	frm-4	I	5
	C27A12.10	mbd-2	I	5
	C53H9.2	.	I	5
	F13G3.5	.	I	5
	F26E4.1	sur-6	I	5
	F30A10.3	.	I	5
	F30A10.9	.	I	5
	F32H2.2	mdt-31	I	5
	F46A9.6	mec-8	I	5
	F46F11.4	ubl-5	I	5
	F52A8.5	.	I	5
	F59A3.3	.	I	5
	F59C6.4	.	I	5
	K04G2.6	.	I	5
	K12C11.1	.	I	5
	M04F3.4	.	I	5
	R11A5.4	.	I	5
	T03F1.1	.	I	5
	T03F1.2	coq-4	I	5
	T05F1.4	.	I	5
	T08G11.4	.	I	5
	T09B4.10	chn-1	I	5
	Y105E8A.10	.	I	5
	Y105E8A.11	.	I	5
	Y105E8B.1	lev-11	I	5
	Y106G6E.5	ced-12	I	5
	Y110A7A.18	ppw-2	I	5
	Y110A7A.7	.	I	5
	Y18H1A.2	.	I	5
	Y40B1B.7	.	I	5
	Y48G10A.1	.	I	5
	Y48G8AL.11	haf-6	I	5
	Y54E10A.7	.	I	5
	Y65B4BR.4	wwp-1	I	5
	ZC328.4	san-1	I	5
	C17D12.1	.	I	5
	C32F10.5	hmg-3	I	5
	C36B1.7	.	I	5
	D2030.5	mce-1	I	5
	F37D6.1	mus-101	I	5
	F46F11.7	.	I	5
	F52A8.6	.	I	5
	F55A12.2	.	I	5
	F55F8.5	tag-345	I	5
	K02F2.4	ulp-5	I	5
	K07A12.2	.	I	5
	M04F3.5	.	I	5
	R06C1.1	hda-3	I	5
	T09B4.2	.	I	5
	T27F6.6	.	I	5
	W04C9.4	.	I	5
	Y106G6H.8	.	I	5
	Y52B11A.9	.	I	5
	Y54E10A.12	.	I	5
	Y65B4BR.8	.	I	5
	B0334.11	ooc-3	II	5
	C01G6.8	cam-1	II	5
	C09H10.6	.	II	5
	C23H3.4	sptl-1	II	5
	C32D5.8	.	II	5
	C47D12.5	.	II	5
	C47G2.4	.	II	5
	E02H1.2	.	II	5
	F33G12.3	.	II	5
	F54D5.7	.	II	5
	F57C2.5	.	II	5
	F59A6.6	rnh-1.0	II	5
	R12C12.7	.	II	5
	T01E8.5	.	II	5
	T21B10.2	enol-1	II	5
	T23G7.1	dpl-1	II	5
	T24H7.5	tat-4	II	5
	W01D2.2	nhr-61	II	5
	W02B12.11	.	II	5
	W02B12.8	rga-1	II	5
	W10G11.20	.	II	5
	Y48E1C.2	.	II	5
	Y51H1A.1	.	II	5
	Y51H1A.3	.	II	5
	Y53C12B.1	.	II	5
	Y54G9A.6	.	II	5
	ZK546.15	try-1	II	5
	C06A8.1	.	II	5
	C07H4.2	clh-5	II	5
	C09G5.2	.	II	5
	C30G12.7	puf-8	II	5
	D1022.7	aka-1	II	5
	D2085.4	.	II	5
	F09E5.17	bmy-1	II	5
	F19B10.10	.	II	5
	F22E5.17	.	II	5
	F38A3.1	col-81	II	5
	F59H6.11	bath-5	II	5
	H20J04.9	.	II	5
	T01E8.4	.	II	5
	T09A5.10	lin-5	II	5
	T19E10.1	ect-2	II	5
	W01D2.5	.	II	5
	W07E6.1	.	II	5
	Y43F11A.2	.	II	5
	Y62F5A.1	mdt-8	II	5
	ZK177.4	.	II	5
	ZK177.8	.	II	5
	B0361.10	.	III	5
	C05D2.10	.	III	5
	F08F8.4	.	III	5
	F10E9.3	.	III	5
	F23H11.1	bra-2	III	5
	F26F4.9	.	III	5
	F47D12.9	.	III	5
	F54E7.9	.	III	5
	F54H12.1	aco-2	III	5
	K01G5.4	ran-1	III	5
	K02F3.10	.	III	5
	K02F3.12	.	III	5
	K08E3.8	mdt-29	III	5
	R07E5.10	pdcd-2	III	5
	R13A5.1	cup-5	III	5
	T03F6.1	qdpr-1	III	5
	T20H4.4	adr-2	III	5
	T24C4.1	.	III	5
	Y39A1A.6	.	III	5
	Y42G9A.4	.	III	5
	Y56A3A.13	nft-1	III	5
	Y67D2.3	.	III	5
	ZK1010.3	.	III	5
	ZK328.5	npp-10	III	5
	ZK512.5	.	III	5
	ZK637.13	.	III	5
	ZK637.8	unc-32	III	5
	ZK688.11	.	III	5
	B0285.3	.	III	5
	C14B1.5	.	III	5
	C50C3.1	.	III	5
	F25B5.5	.	III	5
	F26F4.13	kbp-2	III	5
	F56D2.2	.	III	5
	K10D2.1	.	III	5
	M03C11.2	.	III	5
	R07E5.3	.	III	5
	T07A5.6	.	III	5
	T26A5.3	tag-99	III	5
	Y48A6B.11	.	III	5
	Y52D3.1	.	III	5
	Y54H5A.2	.	III	5
	Y66D12A.10	.	III	5
	Y67D2.5	.	III	5
	Y75B8A.22	tim-1	III	5
	Y75B8A.30	pph-4.1	III	5
	ZK418.4	lin-37	III	5
	ZK632.14	.	III	5
	ZK643.2	.	III	5
	ZK652.10	tag-307	III	5
	B0001.1	.	IV	5
	B0035.14	dnj-1	IV	5
	B0513.2	.	IV	5
	C01G5.6	.	IV	5
	C06A6.3	.	IV	5
	C06A6.4	.	IV	5
	C11D2.4	.	IV	5
	C18F3.2	sax-7	IV	5
	CC8.2	.	IV	5
	D2024.6	cap-1	IV	5
	E04A4.4	hoe-1	IV	5
	F32E10.4	ima-3	IV	5
	F35D6.1	fem-1	IV	5
	F35G2.2	.	IV	5
	F52G2.1	dcap-2	IV	5
	F52G2.2	rsd-2	IV	5
	F55A8.1	egl-18	IV	5
	F56B3.12	.	IV	5
	F56B3.2	.	IV	5
	K02D7.3	col-101	IV	5
	R07H5.4	sdz-27	IV	5
	R11A8.6	irs-1	IV	5
	T19E7.2	skn-1	IV	5
	T20D3.8	.	IV	5
	W02A2.1	fat-2	IV	5
	W03B1.4	srs-1	IV	5
	W08D2.5	.	IV	5
	Y104H12D.1	mdt-20	IV	5
	Y37E11C.1	unc-33	IV	5
[truncated: 2,702 more rows]

## Sheet: FootNote
	1 Tags showing the tag count in the germline library after normalization to 100K
