# Supplementary material for: Identification of genes expressed in the hermaphrodite germ line of C. elegans using SAGE
Source: BMC Genomics. 2009 May 9;10:213. doi: 10.1186/1471-2164-10-213 (PMC2686737; doi:10.1186/1471-2164-10-213)
Supplement: Additional File 2 — Set of 157 highly expressed genes identified in the germline library. A list of genes, organized according to KOG classification, that have a tag count >60 in the germline SAGE library. [file 1471-2164-10-213-S2.xls]

## Sheet: Table 1
Additional file 2: Set of 157 genes identified in the germline library with a tag count > 60
	Gene ID	Gene Name	Germline tags1	in situ2	SAGE3	Microarray3	RNAi4	Descriptions5
1) Cellular processes and signaling
Cell cycle control, cell division, chromosome partitioning
	F25H2.11	tct-1	210	II	Y	.	Emb Gro Stp Unc	Microtubule-binding protein
	T06E6.2	cyb-3	107	I	Y	Y	Cyk Emb Pvl Ste	Cyclin B and related proteins
	T19H12.2	.	75	I	Y	Y	Emb	Leucine-rich acidic nuclear protein
Posttranslational modification, protein turnover, chaperones
	F26D10.3	hsp-1	375	III	Y	Y	Emb Lva Ste Unc	Molecular chaperones, HSP70 superfamily
	Y75B12B.2	cyn-7	364	II	Y	.	Emb	Cyclophilin type peptidyl-prolyl cis-trans isomerase
	C47E8.5	daf-21	283	-	Y	.	Ste	Molecular chaperone (HSP90 family)
	ZC395.10	.	179	II	Y	Y	Emb Ste	HSP90 co-chaperone p23
	F43D9.4	sip-1	157	I	Y	Y	Age	Alpha crystallins
	F09E5.15	prdx-2	117	-	.	.	Sck	Alkyl hydroperoxide reductase
	M7.1	let-70	104	I	.	.	Adl Emb Let Lva Pvl Ric Sck Unc	Ubiquitin-protein ligase
	Y38A10A.5	crt-1	90	III	.	.	Unc	Calreticulin
	Y75B12B.5	cyn-3	86	II	Y	.	WT	Cyclophilin type peptidyl-prolyl cis-trans isomerase
	F25H2.9	pas-5	72	II	Y	Y	Emb Let Lva Ste Unc	20S proteasome, regulatory subunit alpha type
	K08D12.1	pbs-1	72	I	Y	.	Emb Lva Sck Ste Unc	20S proteasome, regulatory subunit beta type
	C37H5.8	hsp-6	71	II	Y	.	Emb Lva Stp	Molecular chaperones, HSP70 superfamily
	T20F5.2	pbs-4	62	I	Y	Y	Emb Ste	20S proteasome, regulatory subunit beta type
	Y57G11C.10	gdi-1	62	II	Y	.	Ced	RAB proteins geranylgeranyltransferase component A
	D1054.2	pas-2	61	?	Y	Y	Emb Let	20S proteasome, regulatory subunit alpha type
	T22D1.9	rpn-1	61	II	Y	Y	Emb Sck Ste	26S proteasome regulatory complex, subunit RPN1/PSMD2
Signal transduction mechanisms
	T12D8.8	.	107	II	Y	.	WT	Hsp70-interacting protein
Intracellular trafficking, secretion, and vesicular transport
	Y18D10A.17	car-1	148	I	Y	Y	Ced Cyk Emb Gdb Slu Stp	Uncharacterized mRNA-associated protein RAP55
	F32D8.6	emo-1	88	-	.	.	Emb Lva Ste	Preprotein translocase, gamma subunit
	Y56A3A.21	.	65	?	Y	.	Dpy Emb Gpro Let Prl Pvl Ste Unc	Translocon-associated complex TRAP, delta subunit
	F26B1.3	ima-2	65	I	.	Y	Emb Let	Karyopherin (importin) alpha
	Y37D8A.10	.	63	?	Y	.	Emb Let Lon Lva Ste Unc	Signal peptidase complex, subunit SPC25
	B0336.2	arf-1.2	62	-	Y	.	Emb Gro Pvl Rup Ste Stp Unc	GTP-binding ADP-ribosylation factor Arf1
Cytoskeleton
	C36E8.5	tbb-2	148	III	Y	.	Emb Let Lva	Beta tubulin
	T04C12.5	act-2	132	III	.	.	Cyk Emb Let Lva Pvl Sck Ste	Actin and related proteins
	F26E4.8	tba-1	108	II	Y	Y	Cyk Emb Gro Let Lva Ste	Alpha tubulin
	K01G5.7	tbb-1	99	?	Y	.	Emb Let Lva	Beta tubulin
	T26A5.9	dlc-1	95	I	Y	.	Bmd Dpy Emb Gro Let Pvl Ric Rup Ste Unc	Dynein light chain type 1
Extracellular structure, defense, cell motility, membrane biogenesis
	C25A1.8	.	109	I	Y	.	WT	C-type lectin
	F22B3.4	.	75	II	Y	Y	Cyk Emb Ste	Glucosamine 6-phosphate synthetases
	F59A2.3	.	70	II	Y	Y	Gro Rup Unc	Complement component 1, Q subcomponent binding protein
2) Infromation storage and processing
RNA processing and modification
	C07H6.5	cgh-1	217	II	Y	Y	Adl Emb Lva Pvl Rup Ste Stp	ATP-dependent RNA helicase
	B0041.4	rpl-4	217	III	Y	.	Emb Ste Stp	Ribosomal protein RPL1/RPL2/RL4L4
	T01C3.7	fib-1	117	II	Y	Y	Emb Gro Let Lva Sck Sle Ste Stp	Fibrillarin and related nucleolar RNA-binding proteins
	R09B3.3	.	104	I	Y	Y	WT	mRNA cleavage and polyadenylation factor I complex
	Y71F9B.4	snr-7	74	II	Y	Y	Clr Emb Gro Let Sck Ste Unc	Small Nuclear ribonucleoprotein G
	Y116A8C.42	snr-1	74	II	Y	Y	Emb Gro Lva Sck Ste	Small nuclear ribonucleoprotein Sm D3
Chromatin structure and dynamics
	C18G1.5	hil-4	85	I	Y	Y	WT	Histone H1
Translation, ribosomal structure and biogenesis
	F10B5.1	rpl-10	916	-	Y	.	Emb Gro Lva Pch Ste	60S ribosomal protein L10
	Y71F9AL.13	rpl-1	714	?	Y	.	Emb Gro Lva Ste	60S ribosomal protein L10A
	F25H2.10	rpa-0	649	III	.	.	Emb Lva Ste	60S acidic ribosomal protein P0
	F13B10.2	rpl-3	620	III	Y	.	Emb Lva Sck Ste	60S ribosomal protein L3 and related proteins
	T07A9.11	rps-24	612	II	Y	.	Lva Sck Ste	Ribosomal protein
	Y48G8AL.8	rpl-17	588	II	Y	.	Dpy Emb Gro Lva Ste	60S ribosomal protein L22
	K02B2.5	rps-25	578	II	Y	.	Gro	40S ribosomal protein S25
	Y105E8A.16	rps-20	529	II	Y	.	Emb Let Lva Ste	40S ribosomal protein S20
	F54C9.5	rpl-5	527	III	Y	.	Dpy Emb Gro Lva Pch Pvl Ste	60S ribosomal protein L5
	Y48B6A.2	rpl-43	521	II	Y	.	Emb Gro Lva Pch	60S ribosomal protein L37
	C04F12.4	rpl-14	517	-	Y	.	Emb Gro Lva Ste	60S ribosomal protein L14
	ZC434.2	rps-7	495	II	Y	.	Emb Let Lva Ste	40S ribosomal protein S7
	C26F1.9	rpl-39	478	II	Y	.	Emb Gro Lva Ste Stp	60S ribosomal protein L39
	F28C6.7	rpl-26	466	II	Y	.	Emb Gro Lva Ste Stp	60S ribosomal protein L26
	F56E10.4	rps-27	455	II	Y	.	Emb Gro Lva Stp	40S ribosomal protein S27
	T24B8.1	rpl-32	447	II	Y	.	Lva Ste	60S ribosomal protein L32
	B0336.10	rpl-23	440	III	Y	.	Emb Lva Sck Ste	60S ribosomal protein L14/L17/L23
	F42C5.8	rps-8	436	II	Y	.	Lva Sck Ste	40S ribosomal protein S8
	F40F11.1	rps-11	416	II	Y	.	Emb Sck Ste	40S ribosomal protein S11
	C09D4.5	rpl-19	403	II	Y	.	Emb Let Lva Ste	60S ribosomal protein L19
	W09C5.6	rpl-31	381	II	Y	.	Emb Let Pvl Ste Stp	60S ribosomal protein L31
	C23G10.3	rps-3	379	III	Y	.	Emb Let Sck Ste	40S ribosomal protein S3
	F36A2.6	rps-15	376	-	Y	.	Emb Gro Let Lva Ste	40S ribosomal protein S15
	T08B2.10	rps-17	374	-	Y	.	Bmd Dpy Emb Gro Lva Ste	40S ribosomal protein S17
	C14B9.7	rpl-21	373	II	Y	.	Emb Lva Ste	60S ribosomal protein L21
	B0513.3	rpl-29	371	II	Y	.	Ste	60S ribosomal protein L29
	F52B5.6	rpl-25.2	370	II	Y	Y	Bli Emb Gro Pvl Ste Stp	60s ribosomal protein L23
	Y45F10D.12	rpl-18	370	II	.	.	Emb Lva Sck Ste	60S ribosomal protein L18
	F53A3.3	rps-22	360	II	Y	.	Emb Gro Lva Pch Sck Ste Stp	40S ribosomal protein S15/S22
	F37C12.4	rpl-36	347	II	Y	.	Emb Lva Sck Ste	60S ribosomal protein L36
	H06I04.4	ubl-1	346	II	Y	Y	Emb Lon Lva Sck Ste	Ubiquitin/40S ribosomal protein S27a fusion
	C53H9.1	rpl-27	339	II	Y	.	Emb Lva Ste	60S ribosomal protein L27
	JC8.3	rpl-12	339	II	Y	.	Emb Gro Let Sck Ste	40S ribosomal protein S2
	K11H12.2	rpl-15	334	II	Y	.	Emb Gro Let Lva Sck Ste Stp	60S ribosomal protein L15
	ZK652.4	rpl-35	326	II	.	.	Emb Lva Ste	60S ribosomal protein L35
	C49H3.11	rps-2	317	III	Y	.	Emb Lva Ste	40S ribosomal protein S2/30S ribosomal protein S5
	E04A4.8	rpl-20	306	II	Y	.	Emb Gro Let Lva Sck Ste	60S ribosomal protein L18A
	ZK1010.1	ubq-2	301	?	.	.	Emb Lva Ste	Ubiquitin/60s ribosomal protein L40 fusion
	C16A3.9	rps-13	293	II	Y	.	Emb Lva Ste	40S ribosomal protein S13
	F46F11.2	cey-2	280	I	Y	Y	WT	Predicted RNA-binding protein containing PIN domain
	C27A2.2	rpl-22	278	II	Y	.	Emb Gro Lon Lva Pch Ste	60S ribosomal protein L22
	F17C11.9	.	272	-	Y	.	Emb Gro Ste	Translation elongation factor EF-1 gamma
	Y106G6H.3	rpl-30	266	II	Y	.	Emb Lva Ste	60S ribosomal protein L30
	Y71A12B.1	rps-6	248	II	Y	.	Emb Let Ste	40S ribosomal protein S6
	Y41D4B.5	rps-28	240	II	Y	.	Emb Gro Sck Ste	40S ribosomal protein S28
	Y57G11C.16	rps-18	229	II	Y	.	Sck Ste	Ribosomal protein S18
	D1007.6	rps-10	217	II	Y	.	Emb Lva Ste Unc	40S ribosomal protein S10
	T05G5.10	iff-1	214	I	.	Y	Emb Ste Stp	Translation initiation factor 5A (eIF-5A)
	F25H5.4	eft-2	207	III	.	.	Emb Lva Pvl Ste	Elongation factor 2
	B0250.1	rpl-2	199	III	Y	.	Emb Gro Lva Pch Sck Ste Stp Unc	60S ribosomal protein L2/L8
	B0393.1	rps-0	171	III	Y	.	Emb Lva Pvl Sck Ste	40S ribosomal protein SA (P40)/Laminin receptor 1
	T22F3.4	rpl-11.1	159	II	Y	Y	Emb Gro Let Lva Pvl Ste Stp	60S ribosomal protein L11
	Y37E3.8	.	159	II	.	.	Emb	60S ribosomal protein L15/L27
	B0412.4	rps-29	155	II	.	.	Bmd Dpy Emb Gro Lva Pch Sck Ste	40S ribosomal protein S29
	Y43B11AR.4	rps-4	147	III	Y	.	Emb	40S ribosomal protein S4
	F56F3.5	rps-1	104	III	.	.	Emb Lva Pvl Sck Ste	40S ribosomal protein S3A
	M01E11.5	cey-3	102	I	.	Y	WT	Predicted RNA-binding protein containing PIN domain
	F54C9.8	puf-5	93	I	Y	Y	WT	Translational repressor Pumilio
	H06H21.3	.	84	II	Y	.	Emb Gro Sck Ste Unc	Translation initiation factor 1A (eIF-1A)
	Y106G6H.2	pab-1	78	II	.	.	Bmd Emb Gro Pvl Rup Ste Stp	Polyadenylate-binding protein (RRM superfamily)
	M28.5	.	77	II	Y	Y	Bmd Emb Let Lva Sck Ste	60S ribosomal protein 15.5kD/SNU13, NHP2/L7A family
	Y73B6BL.38	puf-11	75	-	Y	Y	Cyk Emb Ste	Translational repressor Pumilio
	K01G5.5	.	67	II	Y	Y	Bmd Emb Gdb Gro Lva Ste Stp	Pseudouridine synthase
	F37C12.11	rps-21	66	II	.	.	Emb Lva Sck Ste	40S ribosomal protein S21
	F57B9.6	inf-1	65	II	Y	.	Emb Lva Unc	Translation initiation factor 4F, helicase subunit
	Y45F10A.2	puf-3	62	I	.	.	Cyk Emb	Translational repressor Pumilio
Transcription
	Y65B4BR.5	.	304	II	Y	Y	Dpy Emb Gro Him Lva Mlt Pvl Ste Stp Unc	Transcription factor containing NAC and TS-N domains
	C56C10.8	icd-1	264	II	Y	Y	Bmd Clr Emb Gro Pvl Sck Ste Stp Unc	RNA polymerase II general transcription factor (related proteins)
	F54H12.6	.	261	II	Y	.	Emb Gro Lva	Elongation factor 1 beta/delta chain
	Y41E3.10	.	128	II	Y	.	Emb Gro Lva	Elongation factor 1 beta/delta chain
	C06A1.5	.	77	?	Y	Y	Emb Ste	RNA polymerase subunit K
	Y113G7B.17	.	63	I	Y	Y	Gro Rup Unc	Arginine N-methyltransferase PRMT1 and related enzymes
Replication, recombination and repair
	ZK20.3	.	67	II	Y	Y	Sck Ste	Nucleotide excision repair factor NEF2, RAD23 component
3) Metabolism
Energy production and conversion
	T27E9.1	tag-61	317	II	Y	.	Emb Lva Ste	Mitochondrial ADP/ATP carrier proteins
	MTCE.31	.	258	-	.	.	-	Cytochrome c oxidase, subunit II, and related proteins
	MTCE.23	.	214	-	.	.	-	Cytochrome oxidase subunit III and related proteins
	C34E10.6	atp-2	173	?	Y	.	Emb Lva Ste	F0F1-type ATP synthase, beta subunit
	Y82E9BR.3	.	151	III	Y	.	Emb Lva	Mitochondrial F1F0-ATP synthase (proteolipid)
	F46E10.10	.	127	III	Y	.	WT	Malate dehydrogenase
	F35G12.10	asb-1	107	-	Y	Y	Emb Gro Lva Ste Stp	Mitochondrial F1F0-ATP synthase, subunit b/ATP4
	F27C1.7	atp-3	107	III	Y	.	Emb Lva Ste	Mitochondrial F1F0-ATP synthase, subunit OSCP/ATP5
	H28O16.1	.	104	III	Y	.	Emb Gro Lva Ste	F0F1-type ATP synthase, alpha subunit
	Y37D8A.14	cco-2	93	II	Y	.	Emb Lva Stp	Cytochrome c oxidase, subunit Va/COX6
	R53.4	.	90	III	Y	.	Bmd Emb Lva Pvl Ste	Mitochondrial F1F0-ATP synthase, subunit f
	T02H6.11	.	89	?	Y	.	Age Bmd Emb Gro Lva Ste	Ubiquinol cytochrome c reductase, subunit QCR7
	F58F12.1	.	78	-	Y	.	Emb Gro Lva Ste	Mitochondrial F1F0-ATP synthase, subunit delta/ATP16
	E04A4.7	.	75	II	Y	.	Emb Gro Lva	Cytochrome c
	Y71H2AM.5	.	74	?	Y	.	Clr Emb Gro Lva Stp	Cytochrome c oxidase, subunit VIb/COX12
	F26E4.9	cco-1	73	?	Y	.	Age Clr Emb Gro Lva Ste	Cytochrome c oxidase, subunit Vb/COX4
	MTCE.25	.	71	-	.	.	-	NADH dehydrogenase, subunit 4
	Y69A2AR.18	.	68	II	Y	.	Emb	F0F1-type ATP synthase, gamma subunit
	R04F11.2	.	67	?	Y	.	Emb Gro Lva	Mitochondrial F1F0-ATP synthase, subunit e
	F01G4.6	.	67	III	.	.	Emb Gro Lva Pvl	Mitochondrial phosphate carrier protein
	F54D8.2	tag-174	62	-	.	.	Emb	Cytochrome c oxidase, subunit VIa/COX13
Amino Acid, nucleotide transport and metabolism
	F25H2.5	.	461	II	Y	.	Emb Pvl Stp	Nucleoside diphosphate kinase
	ZK829.4	.	104	II	Y	.	Gro	Glutamate/leucine/phenylalanine/valine dehydrogenases
	F32D1.5	.	85	I	Y	.	WT	IMP dehydrogenase/GMP reductase
Carbohydrate, lipid and inorganic ion transport and metabolism
	R05G6.7	.	121	III	.	.	WT	Porin/voltage-dependent anion-selective channel protein
	T09F3.3	gpd-1	85	-	.	Y	Emb Gdb Lva	Glyceraldehyde 3-phosphate dehydrogenase
	Y40B10A.1	lbp-9	70	I	Y	.	WT	Fatty acid-binding protein FABP
4) Unknown and other functions
	H02I12.1	.	140	II	Y	Y	Emb Ste	~ Pfam PF01607 (Chitin binding Peritrophin-A domain)
	C44B12.5	.	112	II	.	.	Emb Ste Stp	~ Drosophila melanogaster gene name, CG7709-PA
	F56D12.5	vig-1	111	II	Y	Y	Emb	Predicted RNA-binding protein
	B0280.5	.	105	I	Y	Y	Emb	~ Pfam PF01607 (Chitin binding Peritrophin-A domain)
	W02A2.7	mex-5	93	II	Y	Y	Bmd Dpy Emb Lva Rup Unc	CCCH-type Zn-finger protein
	C07G2.1	cej-1	93	II	Y	Y	Emb	~ Pfam PF01607 (Chitin binding Peritrophin-A domain)
	C53A5.1	ril-1	92	II	Y	.	Emb Gro Lva	~ Pseudomonas fluorescens hypothetical protein
	F44E5.1	.	78	III	Y	.	Gro	~ Aspergillus nidulans hypothetical protein.
	F23H11.5	.	76	?	Y	.	Bmd Emb Gro Lva	~ Caenorhabditis remanei Bra-2 (Fragment)
	W08E12.7	.	71	-	Y	Y	WT	Metallopeptidase
	C16C10.11	.	70	II	Y	.	WT	~ Pfam domain PF06747 (CHCH domain)
	F36A2.7	.	68	II	.	.	Emb Gro Lva Sle	~ Cryptococcus neoformans B-3501A Hypothetical protein
	Y18D10A.11	.	67	II	Y	Y	WT	~ Enterococcus faecalis Hypothetical protein
	R10D12.14	.	64	I	Y	Y	Emb	~ Pfam domain PF02213 (GYF domain)
	AH6.5	mex-6	63	-	Y	.	Bmd Dpy Emb Rup Unc	CCCH-type Zn-finger protein
	F44G4.2	.	63	?	Y	.	Emb Lva	~ H. sapiens NADH-ubiquinone oxidoreductase AGGG subunit
1 Tags showing the tag count in the germline library after normalized to 100K.
2 Expression pattern based on NEXTDB in situ hybridization patterns. The assignment of four classes is as follow: “I” = germ line is the only (obvious) site of expression in the adult worms; “II” = germ line is the major site of expression, soma expression is present but significantly weaker; “III” = the expression strength between germ line and soma is roughly the same; “IV” = expressed in the s…
3 Whether the gene was identified to be germline-specific/enriched genes by SAGE (SAGE) or to be germline-enriched genes by microarray (Microarray).
4 RNAi phenotypes collected from Wormbase data freeze WS160. RNAi phenotypes as follow: Adl = Adult lethal; Age = Life span abnormal; Bli = Blistered; Bmd = Organism morphology abnormal; Ced = Cell death abnormal; Clr = Clear; Cyk = Cytokinesis abnormal; Dpy = Dumpy; Egl = Egg laying abnormal; Emb = Abnormal embryogenesis; Gro = Growth abnormal; Him = High incidence male progeny; Let = Larval let…
5 Brief descriptions of possible gene functions. In most cases, simplified KOG description is used. However when there is no KOG description available, associated information from Wormbase is selected used. The designation “~” is used to signify “contains similarity to”.
