# Supplementary material for: Identification of genes expressed in the hermaphrodite germ line of C. elegans using SAGE
Source: BMC Genomics. 2009 May 9;10:213. doi: 10.1186/1471-2164-10-213 (PMC2686737; doi:10.1186/1471-2164-10-213)
Supplement: Additional File 3 — Proteins with putative RNA binding activity. A list of genes that were identified to encode proteins with putative RNA binding activity. [file 1471-2164-10-213-S3.xls]

## Sheet: RNABindingProteins
Additional file 3
Proteins with putative RNA binding activity
Gene ID	Gene name	Germline tags1	Soma tags2	KOG description3
2L52.1	.	1	.	Zn-finger
AH6.5	mex-6	63	.	CCCH-type Zn-finger protein
B0035.12	.	10	.	RNA-binding protein SART3 (RRM superfamily)
B0273.2	puf-7	.	.	Translational repressor Pumilio/PUF3 and related RNA-binding proteins (Puf superfamily)
B0280.17	.	.	.	N/A
B0336.3	.	1	.	Proteins containing the RNA recognition motif
B0414.5	cpb-3	8	.	Predicted RNA-binding protein (RRM superfamily)
B0414.6	glh-3	1	.	ATP-dependent RNA helicase
B0511.6	.	42	2	ATP-dependent RNA helicase pitchoune
BE0003N10.1	.	1	.	N/A
C01B10.1	drh-2	.	3	DEAD-box like helicase
C01F6.5	aly-1	.	12	RRM motif-containing protein
C01G5.2	tag-292	.	.	Germ-line stem cell division protein Hiwi/Piwi; negative developmental regulator
C02B10.4	.	16	1	RRM motif-containing protein
C04H5.6	mog-4	.	1	mRNA splicing factor ATP-dependent RNA helicase
C06E1.10	rha-2	.	.	DEAH-box RNA helicase
C06G4.1	.	.	.	Vigilin
C07A4.1	.	.	.	Apoptosis-promoting RNA-binding protein TIA-1/TIAR (RRM superfamily)
C07H6.4	.	4	2	Predicted splicing regulator, contains RRM, SWAP and RPR domains
C07H6.5	cgh-1	217	.	ATP-dependent RNA helicase
C08B11.5	sap-49	.	.	Splicing factor 3b, subunit 4
C08F8.2	.	3	.	Mitochondrial RNA helicase SUV3, DEAD-box superfamily
C08H9.2	.	16	7	Vigilin
C09G9.6	oma-1	41	.	CCCH-type Zn-finger protein
C12D8.1	.	9	4	K-homology type RNA binding proteins
C14C11.6	mut-14	2	.	ATP-dependent RNA helicase
C15H11.3	nxf-1	.	.	mRNA export factor TAP/MEX67
C15H11.6	nxf-2	.	.	mRNA export factor TAP/MEX67
C16C10.3	.	20	.	Translation initiation factor 2C (eIF-2C) and related proteins
C17D12.2	unc-75	.	.	N/A
C17E4.5	pab-3	7	13	Splicing factor RNPS1, SR protein superfamily
C18A3.5	.	2	7	Apoptosis-promoting RNA-binding protein TIA-1/TIAR (RRM superfamily)
C18D11.4	rsp-8	17	4	RRM domain
C18E3.7	ppw-1	.	.	Translation initiation factor 2C (eIF-2C) and related proteins
C18G1.4	pgl-3	27	.	Uncharacterized protein
C23H3.3	.	.	.	Transcription coactivator complex, P50 component (LigT RNA ligase/phosphodiesterase family)
C24H12.4	.	14	3	RNA helicase
C25A1.4	.	13	1	RNA-binding protein hnRNP-M
C26D10.2	hel-1	.	.	ATP-dependent RNA helicase
C27H5.3	.	7	1	Conserved Zn-finger protein
C28H8.3	.	7	4	Predicted helicase, DEAD-box superfamily
C30B5.3	cpb-2	.	.	Predicted RNA-binding protein (RRM superfamily)
C30B5.4	.	.	2	Predicted RNA-binding protein (RRM superfamily)
C30G12.7	puf-8	5	.	Translational repressor Pumilio/PUF3 and related RNA-binding proteins (Puf superfamily)
C33H5.12	rsp-6	14	1	Alternative splicing factor SRp20/9G8 (RRM superfamily)
C33H5.17	.	.	.	Predicted RNA-processing protein, contains G-patch domain
C35D6.3	.	.	.	Unnamed protein
C35D6.4	.	.	.	CCCH-type Zn-finger protein
C36E6.1	.	.	9	K-homology type RNA binding proteins
C40H1.1	cpb-1	.	.	Predicted RNA-binding protein (RRM superfamily)
C41D11.7	.	.	.	DNA helicase
C41G7.3	.	.	.	Peripheral-type benzodiazepine receptor and related proteins
C43E11.1	cogc-5	.	.	Acinus (induces apoptotic chromatin condensation)
C44B7.2	.	7	.	Heterogeneous nuclear ribonucleoprotein L (contains RRM repeats)
C44E4.4	.	13	7	RNA-binding protein La
C46F11.4	.	2	.	ATP-dependent RNA helicase
C47B2.9	.	4	1	N/A
C48B6.2	.	11	2	U3 small nucleolar ribonucleoprotein (snoRNP) component
C49H3.5	ntl-4	.	.	MOT2 transcription factor
C50B8.1	.	4	13	RRM domain
C50D2.5	.	.	.	N/A
C52B9.8	.	.	.	Chromatin remodeling complex SWI/SNF, component SWI2 and related ATPases (DNA/RNA helicase superfamily)
C55B7.1	glh-2	7	.	ATP-dependent RNA helicase
C56G2.1	.	3	2	Kinase anchor protein AKAP149, contains KH and Tudor RNA-binding domains
D1037.1	.	.	1	DNA binding protein SON
D1046.1	.	.	2	mRNA cleavage factor I subunit/CPSF subunit
D2005.5	drh-3	4	1	DEAD-box like helicase
D2030.6	.	13	1	Germ-line stem cell division protein Hiwi/Piwi; negative developmental regulator
D2089.1	rsp-7	21	1	Splicing factor, arginine/serine-rich
D2089.4	ptb-1	.	.	Polypyrimidine tract-binding protein
E02D9.1	.	14	2	RNA-binding protein Sam68 and related KH domain proteins
EEED8.1	tudr-1	37	.	N/A
EEED8.12	.	.	.	Splicing factor RNPS1, SR protein superfamily
EEED8.4	.	.	.	N/A
EEED8.5	mog-5	.	.	DEAH-box RNA helicase
EEED8.7	rsp-4	.	.	Predicted splicing factor, SR protein superfamily
F01F1.7	.	1	.	U5 snRNP-like RNA helicase subunit
F01G4.1	psa-4	1	.	Chromatin remodeling complex SWI/SNF, component SWI2 and related ATPases (DNA/RNA helicase superfamily)
F01G4.3	.	.	.	N/A
F02E9.2	lin-28	.	.	Predicted RNA-binding protein containing PIN domain and invovled in translation or RNA processing
F07A11.6	din-1	.	2	Large RNA-binding protein (RRM superfamily)
F08B4.7	.	24	1	U1 snRNP-specific protein C
F11A10.2	.	16	2	Splicing factor 3a, subunit 2
F11A10.7	.	4	.	RRM domain
F11A10.8	.	12	1	Polyadenylation factor I complex, subunit, Yth1 (CPSF subunit)
F15B10.2	drh-1	.	4	DEAD-box like helicase
F15D4.1	btf-1	8	.	SNF2 family DNA-dependent ATPase domain-containing protein
F18A11.1	puf-6	.	.	Translational repressor Pumilio/PUF3 and related RNA-binding proteins (Puf superfamily)
F18H3.3	pab-2	2	11	Polyadenylate-binding protein (RRM superfamily)
F19G12.3	.	.	.	Unnamed protein
F20D12.1	.	15	.	Translation initiation factor 2C (eIF-2C) and related proteins
F21H12.5	fbf-2	4	.	Translational repressor Pumilio/PUF3 and related RNA-binding proteins (Puf superfamily)
F22B5.2	eif-3.G	9	.	Translation initiation factor 3, subunit g (eIF-3g)
F23B2.6	aly-2	24	1	RRM motif-containing protein
F25B5.7	.	13	.	RNA-binding protein p54nrb (RRM superfamily)
F25H2.13	.	.	.	Helicase of the DEAD superfamily
F26A3.2	.	.	.	Nuclear cap-binding protein complex, subunit CBP20 (RRM superfamily)
F26B1.2	.	45	1	PolyC-binding hnRNP-K protein HRB57A/hnRNP, contains KH domain
F26E4.10	drsh-1	.	.	Ribonuclease
F26F12.7	let-418	5	8	Predicted helicase
F29C4.7	.	9	1	Large RNA-binding protein (RRM superfamily)
F32A11.6	moe-3	.	2	CCCH-type Zn-finger protein
F33A8.3	cey-1	10	15	Predicted RNA-binding protein containing PIN domain and invovled in translation or RNA processing
F33D11.10	.	.	3	Predicted ATP-dependent RNA helicase FAL1, involved in rRNA maturation, DEAD-box superfamily
F33H2.1	dog-1	1	.	Helicase of the DEAD superfamily
F35H8.5	exc-7	.	.	RNA-binding protein ELAV/HU (RRM superfamily)
F38B7.1	.	.	.	CCCH-type Zn-finger protein
F38C2.5	.	.	.	CCCH-type Zn-finger protein
F38C2.7	.	.	.	CCCH-type Zn-finger protein
F39E9.7	.	.	.	Staufen and related double-stranded-RNA-binding proteins
F39H2.2	sig-7	.	.	Predicted peptidyl prolyl cis-trans isomerase
F42A6.7	hrp-1	17	9	RRM domain
F43G6.5	.	.	.	Poly(A) polymerase and related nucleotidyltransferases
F44E2.2	.	1	.	Unnamed protein
F44G4.4	tag-169	16	2	RRM domain
F46A9.6	mec-8	5	3	RNA binding protein (contains RRM repeats)
F46F11.2	cey-2	280	.	Predicted RNA-binding protein containing PIN domain and invovled in translation or RNA processing
F48F7.1	alg-1	3	4	Translation initiation factor 2C (eIF-2C) and related proteins
F49F1.8	.	.	.	Unnamed protein
F52B5.3	.	.	.	ATP-dependent RNA helicase A
F52E1.1	pos-1	41	.	CCCH-type Zn-finger protein
F53G12.5	mex-3	13	.	Predicted RNA binding protein, contains KH domain
F53H1.1	.	.	8	RNA helicase
F54C9.8	puf-5	93	.	Translational repressor Pumilio/PUF3 and related RNA-binding proteins (Puf superfamily)
F54D1.1	.	.	.	RNA-binding protein Sam68 and related KH domain proteins
F54E12.2	.	.	.	RNA polymerase II transcription termination factor TTF2/lodestar, DEAD-box superfamily
F54E7.7	rcn-1	.	10	Calcineurin-mediated signaling pathway inhibitor DSCR1
F55A12.1	.	7	2	Translation initiation factor 2C (eIF-2C) and related proteins
F55A4.5	.	1	.	Staufen and related double-stranded-RNA-binding proteins
F55C9.3	.	.	.	Unnamed protein
F55F8.2	.	.	2	RNA helicase
F56A6.1	.	.	.	Translation initiation factor 2C (eIF-2C) and related proteins
F56A8.6	cpf-2	.	13	mRNA cleavage and polyadenylation factor I complex, subunit RNA15
F56D1.7	daz-1	12	.	RRM domain
F56D12.5	vig-1	111	7	Predicted RNA-binding protein
F56D2.6	.	23	1	mRNA splicing factor ATP-dependent RNA helicase
F57B9.3	.	.	.	Translation initiation factor 4F, helicase subunit (eIF-4A) and related helicases
F57B9.6	inf-1	65	4	Translation initiation factor 4F, helicase subunit (eIF-4A) and related helicases
F58B3.7	.	2	.	mRNA splicing factor
F58D5.1	hrp-2	10	.	Heterogeneous nuclear ribonucleoprotein R (RRM superfamily)
F58E10.3	.	46	13	ATP-dependent RNA helicase
F58G1.1	.	7	.	Translation initiation factor 2C (eIF-2C) and related proteins
F58G11.2	.	12	.	RNA helicase
F59A7.8	.	3	.	RNA polymerase II transcription termination factor TTF2/lodestar, DEAD-box superfamily
F59C6.4	.	5	1	Exosomal 3'-5' exoribonuclease complex subunit Rrp40
H12I13.4	fbf-1	4	2	Translational repressor Pumilio/PUF3 and related RNA-binding proteins (Puf superfamily)
H20J04.4	.	.	.	ATP-dependent RNA helicase
H27M09.1	.	1	2	DEAD-box protein abstrakt
H28G03.1	.	1	4	RRM domain
K02F3.11	rnp-5	16	1	Splicing factor RNPS1, SR protein superfamily
K02H8.1	.	.	.	N/A
K03H1.2	mog-1	2	3	mRNA splicing factor ATP-dependent RNA helicase
K04G7.10	rnp-7	7	2	U1 small nuclear ribonucleoprotein (RRM superfamily)
K07C5.6	.	.	.	RNA splicing factor - Slu7p
K07E8.7	.	2	.	RNA pseudouridylate synthases
K07H8.10	.	25	4	N/A
K07H8.9	.	7	.	RNA-binding protein Sam68 and related KH domain proteins
K08D10.3	rnp-3	12	.	Spliceosomal protein snRNP-U1A/U2B
K08D10.4	rnp-2	12	1	Spliceosomal protein snRNP-U1A/U2B
K08F4.2	.	9	11	RasGAP SH3 binding protein rasputin, contains NTF2 and RRM domains
K08H10.7	rde-1	1	4	Translation initiation factor 2C (eIF-2C) and related proteins
K10D2.3	.	3	.	S-M checkpoint control protein CID1 and related nucleotidyltransferases
K12B6.1	.	.	7	Translation initiation factor 2C (eIF-2C) and related proteins
K12H4.8	dcr-1	1	.	dsRNA-specific nuclease Dicer and related ribonucleases
M01A10.1	.	2	.	K-homology type RNA binding proteins
M01E11.5	cey-3	102	.	Predicted RNA-binding protein containing PIN domain and invovled in translation or RNA processing
M03C11.2	.	5	.	Helicase of the DEAD superfamily
M04B2.1	mep-1	5	.	Unnamed protein
M18.7	aly-3	20	8	RRM motif-containing protein
M4.2	puf-4	.	.	Translational repressor Pumilio/PUF3 and related RNA-binding proteins (Puf superfamily)
M7.3	bcc-1	.	1	RNA-binding protein Bicaudal-C
M88.5	.	3	.	IGF-II mRNA-binding protein IMP, contains RRM and KH domains
R03D7.7	nos-1	.	.	Nanos and related proteins
R04A9.2	.	1	2	Translation initiation factor 2C (eIF-2C) and related proteins
R05D11.4	.	.	.	ATP-dependent RNA helicase
R05D3.8	.	3	1	N/A
R05H10.2	.	1	1	Nucleolar protein fibrillarin NOP77 (RRM superfamily)
R06C1.4	.	3	66	mRNA cleavage and polyadenylation factor I complex, subunit RNA15
R06C7.1	.	34	.	Translation initiation factor 2C (eIF-2C) and related proteins
R07E5.14	rnp-4	8	16	RNA-binding protein RBM8/Tsunagi (RRM superfamily)
R09A1.1	.	28	.	Translation initiation factor 2C (eIF-2C) and related proteins
R09B3.2	.	8	.	mRNA cleavage and polyadenylation factor I complex, subunit RNA15
R09B3.3	.	104	51	mRNA cleavage and polyadenylation factor I complex, subunit RNA15
R10E4.2	tag-310	1	2	RRM domain
R10E9.1	msi-1	.	19	RNA-binding protein musashi/mRNA cleavage and polyadenylation factor I complex, subunit HRP1
R119.7	.	37	.	N/A
R11A8.7	.	1	4	RTK signaling protein MASK/UNC-44
R144.7	larp-1	1	.	RNA-binding protein LARP/SRO9 and related La domain proteins
R74.5	.	1	.	Ataxin 2-binding protein (RRM superfamily)
T01C3.7	fib-1	117	25	Fibrillarin and related nucleolar RNA-binding proteins
T01D1.2	etr-1	8	4	RNA-binding protein CUGBP1/BRUNO (RRM superfamily)
T02G5.11	.	.	.	Unnamed protein
T04A8.14	emb-5	2	11	Transcription elongation factor SPT6
T04A8.6	.	3	1	Nucleolar RNA-binding protein NIFK
T04H1.5	.	1	1	Predicted RNA binding protein, contains G-patch and Zn-finger domains
T05E8.3	.	.	2	DEAH-box RNA helicase
T06A10.1	mel-46	2	.	DEAD box protein
T07D1.4	fox-1	.	.	Ataxin 2-binding protein (RRM superfamily)
T07D3.7	alg-2	2	3	Translation initiation factor 2C (eIF-2C) and related proteins
T07D4.3	rha-1	3	2	N/A
T07D4.4	.	4	1	ATP-dependent RNA helicase
T07F10.3	.	3	.	N/A
T07F8.3	gld-3	23	.	Unnamed protein
T08B2.5	.	7	2	RNA-binding protein RBM5 and related proteins, contain G-patch and RRM domains
T08B6.5	.	.	.	N/A
T10B11.3	ztf-4	12	.	N/A
T10E9.7	nuo-2	27	5	NADH-ubiquinone oxidoreductase, NDUFS3/30 kDa subunit
T11G6.8	.	7	8	Predicted RNA-binding protein (RRM superfamily)
T12D8.2	drr-2	3	12	mRNA cleavage and polyadenylation factor I complex, subunit RNA15
T12F5.3	glh-4	13	.	ATP-dependent RNA helicase
T12F5.5	pqn-64	8	4	c-Mpl binding protein, contains La domain
T13H5.4	.	3	4	Splicing factor 3a, subunit 3
T15H9.6	.	.	.	Poly(A) polymerase and related nucleotidyltransferases
T20G5.11	rde-4	16	.	N/A
T21G5.3	glh-1	28	.	ATP-dependent RNA helicase
T21G5.5	star-2	.	.	RNA-binding protein Sam68 and related KH domain proteins
T22A3.5	pash-1	4	.	Uncharacterized conserved protein, contains double-stranded RNA-binding motif and WW domain
T22B2.4	sup-12	.	4	Predicted RNA-binding protein SEB4 (RRM superfamily)
T22B3.2	.	.	.	Translation initiation factor 2C (eIF-2C) and related proteins
T22H9.3	.	.	.	Translation initiation factor 2C (eIF-2C) and related proteins
T23D8.7	.	3	.	Translation initiation factor 2C (eIF-2C) and related proteins
T23F6.4	rbd-1	.	.	RNA-binding protein (RRM superfamily)
T23G11.3	gld-1	23	.	RNA-binding protein Sam68 and related KH domain proteins
T26A8.4	.	3	1	Polyadenylation factor I complex, subunit, Yth1 (CPSF subunit)
T26G10.1	.	.	1	ATP-dependent RNA helicase
T28D9.2	rsp-5	34	.	Alternative splicing factor SRp55/B52/SRp75 (RRM superfamily)
W02A2.7	mex-5	93	1	CCCH-type Zn-finger protein
W02B12.2	rsp-2	13	11	Alternative splicing factor SRp55/B52/SRp75 (RRM superfamily)
W02B12.3	rsp-1	21	4	Alternative splicing factor SRp55/B52/SRp75 (RRM superfamily)
W02D3.11	.	1	1	Splicing factor hnRNP-F and related RNA-binding proteins
W03C9.7	mex-1	12	.	CCCH-type Zn-finger protein
W04D2.6	.	.	.	U1 snRNP complex, subunit SNU71 and related PWI-motif proteins
W06B11.2	puf-9	.	10	Translational repressor Pumilio/PUF3 and related RNA-binding proteins (Puf superfamily)
W08D2.7	.	3	.	Nuclear exosomal RNA helicase MTR4, DEAD-box superfamily
Y106G6D.7	.	3	.	RNA binding protein RBM12/SWAN
Y106G6H.2	pab-1	78	41	Polyadenylate-binding protein (RRM superfamily)
Y110A7A.18	ppw-2	5	2	Translation initiation factor 2C (eIF-2C) and related proteins
Y111B2A.18	rsp-3	4	2	Alternative splicing factor ASF/SF2 (RRM superfamily)
Y116A8C.17	.	.	.	CCCH-type Zn-finger protein
Y116A8C.19	.	.	.	CCCH-type Zn-finger protein
Y116A8C.20	.	.	.	CCCH-type Zn-finger protein
Y116A8C.32	.	.	.	Splicing factor 1/branch point binding protein (RRM superfamily)
Y116A8C.35	uaf-2	3	5	U2 snRNP splicing factor, small subunit, and related proteins
Y119D3B.17	pes-4	.	.	N/A
Y18D10A.8	.	1	.	Unnamed protein
Y18H1A.6	pif-1	2	.	DNA helicase PIF1/RRM3
Y23H5B.6	.	9	2	RNA Helicase
Y32F6A.3	pap-1	.	10	Poly(A) polymerase and related nucleotidyltransferases
Y34D9A.7	.	.	.	Uncharacterized conserved protein, contains PSP domain
Y37D8A.21	.	.	.	RNA binding protein (RRM superfamily)
Y37E11AM.1	.	.	1	DEAH-box RNA helicase
Y37E3.10	.	8	3	Translation initiation factor 2, alpha subunit (eIF-2alpha)
Y38A10A.6	.	2	.	ATP-dependent RNA helicase
Y39A1C.3	cey-4	50	45	Predicted RNA-binding protein containing PIN domain and invovled in translation or RNA processing
Y45F10A.2	puf-3	62	.	Translational repressor Pumilio/PUF3 and related RNA-binding proteins (Puf superfamily)
Y46G5A.13	.	.	.	Apoptosis-promoting RNA-binding protein TIA-1/TIAR (RRM superfamily)
Y46G5A.4	.	.	.	RNA helicase BRR2, DEAD-box superfamily
Y46G5A.6	.	.	.	RNA helicase BRR2, DEAD-box superfamily
Y47G6A.20	rnp-6	.	1	Polypyrimidine tract-binding protein PUF60 (RRM superfamily)
Y48B6A.3	.	3	2	5'-3' exonuclease HKE1/RAT1
Y48C3A.18	.	1	.	RNA binding/translational regulation protein of the SUA5 family
Y48G1BL.4	.	1	.	Alternative splicing factor SRp55/B52/SRp75 (RRM superfamily)
Y48G8AL.6	smg-2	.	.	RNA helicase nonsense mRNA reducing factor (pNORF1)
Y49F6A.1	.	.	.	Translation initiation factor 2C (eIF-2C) and related proteins
Y52B11A.9	.	5	.	Protein containing a U1-type Zn-finger and implicated in RNA splicing or processing
Y53C12B.2	.	.	.	Predicted RNA-binding protein Pno1p interacting with Nob1p and involved in 26S proteasome assembly
Y53C12B.3	nos-3	.	.	Unnamed protein
Y54E10A.4	fog-1	3	1	Predicted RNA-binding protein (RRM superfamily)
Y54E10A.9	vbh-1	8	1	ATP-dependent RNA helicase
Y54E2A.6	.	3	10	DNA/RNA helicase MER3/SLH1, DEAD-box superfamily
Y54G11A.3	.	10	.	ATP-dependent RNA helicase
Y54H5A.3	tag-262	14	3	RNA-binding proteins
Y55F3AM.3	.	11	1	Transcriptional coactivator CAPER (RRM superfamily)
Y55F3BR.1	.	5	1	Putative DEAD-box RNA helicase DDX1
Y56A3A.18	.	3	5	U1-like Zn-finger-containing protein, probabl erole in RNA processing/splicing
Y56A3A.5	.	.	.	Amidases
Y57G11A.5	.	.	.	Alternative splicing factor SRp20/9G8 (RRM superfamily)
Y57G11C.25	.	.	.	CCCH-type Zn-finger protein
Y57G11C.36	.	2	4	N/A
Y57G11C.9	.	7	16	Unnamed protein
Y59A8B.10	.	.	1	RNA-binding protein NOVA1/PASILLA and related KH domain proteins
Y59E9AL.4	.	.	.	Xanthine/uracil transporters
Y61A9LA.8	.	.	1	Nuclear polyadenylated RNA binding protein
Y65B4A.1	.	1	.	Transcription elongation factor TAT-SF1
Y65B4A.6	.	.	.	Predicted ATP-dependent RNA helicase FAL1, involved in rRNA maturation, DEAD-box superfamily
Y66D12A.15	.	.	2	RNA polymerase II transcription initiation/nucleotide excision repair factor TFIIH, 3'-5' helicase subunit SSL2
Y66H1A.4	.	.	.	H/ACA small nucleolar RNP component GAR1
Y67D2.6	.	1	.	DEAH-box RNA helicase
Y69A2AR.32	.	5	.	RNA-binding protein Sam68 and related KH domain proteins
Y71A12B.2	.	.	.	Unnamed protein
Y71A12B.3	.	.	.	Unnamed protein
Y71G12B.8	.	.	.	ATP-dependent RNA helicase
Y71H2AM.19	.	3	1	N/A
Y73B6BL.3	.	9	.	Exosomal 3'-5' exoribonuclease complex, subunit Rrp4
Y73B6BL.33	.	.	.	Splicing factor hnRNP-F and related RNA-binding proteins
Y73B6BL.38	puf-11	75	.	Translational repressor Pumilio/PUF3 and related RNA-binding proteins (Puf superfamily)
Y73B6BL.6	sqd-1	38	30	RNA-binding protein musashi/mRNA cleavage and polyadenylation factor I complex, subunit HRP1
Y79H2A.4	.	.	.	Unnamed protein
Y80D3A.2	.	8	1	N/A
Y92C3B.2	uaf-1	21	.	Splicing factor U2AF, large subunit (RRM superfamily)
Y94H6A.5	.	1	.	ATP-dependent RNA helicase
ZC317.1	.	.	.	ATP-dependent RNA helicase
ZC404.8	spn-4	54	.	Ataxin 2-binding protein (RRM superfamily)
ZC513.6	oma-2	45	.	CCCH-type Zn-finger protein
ZK1067.6	sym-2	.	5	RNA-binding protein Fusilli, contains RRM domain
ZK1127.1	nos-2	.	.	Unnamed protein
ZK1248.9	.	.	.	Translation initiation factor 2C (eIF-2C) and related proteins
ZK381.4	pgl-1	22	.	Uncharacterized protein
ZK418.8	.	3	.	Vigilin
ZK418.9	.	.	3	K-homology type RNA binding proteins
ZK512.2	.	4	.	ATP-dependent RNA helicase
ZK616.1	.	.	.	RRM domain
ZK632.2	.	.	.	Anion exchanger adaptor protein Kanadaptin, contains FHA domain
ZK686.2	.	.	.	DEAD-box ATP-dependent RNA helicase
ZK686.4	.	1	1	U1-like Zn-finger protein
ZK757.3	tag-76	.	.	Translation initiation factor 2C (eIF-2C) and related proteins
ZK792.5	.	.	.	Predicted RNA-binding protein, contains Pumilio domains
ZK863.7	rnp-1	16	3	RNA-binding protein LARK, contains RRM and retroviral-type Zn-finger domains
ZK945.3	.	.	.	Puf family RNA-binding protein

## Sheet: Footnote
1 Germline tag counts after normalization to 100k. Tag count = 0 refers to not identified in the library
2 Soma tag counts after normalization to 100k. Tag count = 0 refers to not identified in the library
3 KOG descriptions from wormbase freeze WS160
