# Supplementary material for: Identification of genes expressed in the hermaphrodite germ line of C. elegans using SAGE
Source: BMC Genomics. 2009 May 9;10:213. doi: 10.1186/1471-2164-10-213 (PMC2686737; doi:10.1186/1471-2164-10-213)
Supplement: Additional File 5 — The 1063 germline-specific/enriched genes identified by SAGE. A list of genes that are identified to be germline-specific/enriched by comparing germline SAGE data with soma SAGE data. [file 1471-2164-10-213-S5.xls]

## Sheet: GermlineSpeEnr
Additional file 5
The 1063 germline-specific/enriched genes (the entire dataset) identified by SAGE
	Gene ID	Gene Name	Germline tags1	Soma tags1	RNAi2	Descriptions3
1) Cellular processes and signaling
Cell cycle control, cell division, chromosome partitioning
	ZK863.4	.	33	3	WT	S-M checkpoint control protein CID1 and related nucleotidyltransferases
	C30A5.3	.	22	1	WT	Cell cycle-associated protein
	F52B5.2	.	17	0	WT	Cyclin T-dependent kinase CDK9
	VW02B12L.3	ebp-2	15	0	WT	Microtubule-binding protein involved in cell cycle control
	F55G1.8	plk-3	12	0	WT	Polo-like serine/threonine protein kinase
	Y71F9B.7	plk-2	12	1	WT	Polo-like serine/threonine protein kinase
	C34E10.5	tag-251	9	1	WT	Protein kinase inhibitor
	K10D2.2	.	18	0	Gro	S-M checkpoint control protein CID1 and related nucleotidyltransferases
	K06A5.7	cdc-25.1	15	5	Emb Ste	M-phase inducer phosphatase
	Y69A2AR.30	mdf-2	10	0	Emb Pvl Unc	Spindle assembly checkpoint protein
	B0207.4	air-2	17	0	Emb Pvl	Serine/threonine protein kinase
	Y53C12A.1	wee-1.3	9	0	Emb Lva Oog Ste	Cyclin-dependent kinase WEE1
	D2045.6	cul-1	9	2	Emb Lon Lva	Cullins
	R06C7.8	bub-1	18	1	Emb Let Pvl Rup Ste Stp Unc	Mitotic checkpoint serine/threonine protein kinase
	F25H2.11	tct-1	210	37	Emb Gro Stp Unc	Microtubule-binding protein (translationally controlled tumor protein)
	F57B10.10	dad-1	12	5	Emb Gro Let Lva Unc	Defender against cell death protein/oligosaccharyltransferase, epsilon subunit
	Y110A7A.17	mat-1	10	2	Emb Gro	DNA-binding cell division cycle control protein
	T16H12.5	bath-43	9	1	Emb	Speckle-type POZ protein SPOP and related proteins with TRAF, MATH and BTB/POZ domains
	T19H12.2	.	75	0	Emb	Leucine-rich acidic nuclear protein
	T24H10.6	dyrb-1	20	2	Emb	Dynein-associated protein Roadblock
	R06F6.5	npp-19	13	0	Emb	Mitotic phosphoprotein
	D2030.6	.	13	1	Emb	Germ-line stem cell division protein Hiwi/Piwi; negative developmental regulator
	F33H2.3	.	13	1	Emb	Leucine-rich acidic nuclear protein
	Y37E3.15	npp-13	12	0	Emb	Cullins
	C09G4.3	dom-6	12	0	Emb	Cyclin-dependent protein kinase CDC28, regulatory subunit CKS1, and related proteins
	W09C5.2	unc-59	22	0	Egl Emb Lon Pvl Rup Ste Stp Unc	Septin family protein (P-loop GTPase)
	F38H4.10	.	13	0	Cyk Vul	Cell cycle-associated protein Mob1-1
	K07C11.2	air-1	20	0	Cyk Emb Ste	Serine/threonine protein kinase
	Y39G10AR.13	icp-1	15	0	Cyk Emb Ste	Inner centromere protein (INCENP), C-terminal domain
	T06E6.2	cyb-3	107	1	Cyk Emb Pvl Ste	Cyclin B and related kinase-activating proteins
	Y49E10.19	ani-1	14	1	Emb Let Lva	Actin binding protein Anillin
	ZK177.6	fzy-1	16	0	Bmd Emb Pvl Stp	Anaphase promoting complex, Cdc20, Cdh1, and Ama1 subunits
	K10B2.5	ani-2	26	0	Bmd Emb Lon Ste	Actin binding protein Anillin
	F35G12.9	apc-11	20	1	Bmd Emb Let Ste	Anaphase-promoting complex (APC), subunit 11
	W08F4.8	cdc-37	16	3	Bmd Emb Gro Pvl Rup Stp Unc	Cell division cycle 37 protein, CDC37
	Y39H10A.7	chk-1	13	0	Bmd Emb Gro Let Ste Stp	Checkpoint kinase and related serine/threonine protein kinases
	F57B1.2	sun-1	12	0	Bmd Emb Gro	Spindle pole body protein, contains UNC-84 domain
	C34C12.3	pph-6	10	2	Bmd Emb Ric Ste	Serine/threonine specific protein phosphatase involved in cell cycle control, PP2A-related
	C14B9.4	plk-1	27	0	Adl Emb Let Pvl Ste	Polo-like serine/threonine protein kinase
	ZK858.4	mel-26	10	0	Bmd Dpy Emb Lva	Speckle-type POZ protein SPOP and related proteins with TRAF, MATH and BTB/POZ domains
Posttranslational modification, protein turnover, chaperones
	B0205.3	rpn-10	39	3	WT	26S proteasome regulatory complex, subunit RPN10/PSMD4
	B0035.4	tag-317	34	4	WT	Molecular chaperone Prefoldin, subunit 4
	ZK20.5	rpn-12	32	5	WT	26S proteasome regulatory complex, subunit RPN12/PSMD8
	C13B4.2	usp-14	27	0	WT	Ubiquitin-specific protease
	F48E8.7	skpt-1	14	0	WT	SCF ubiquitin ligase, Skp2 component
	Y54E10A.3	.	14	2	WT	Thioredoxin-like protein
	M01E11.1	.	12	0	WT	Farnesyl cysteine-carboxyl methyltransferase
	C35D10.10	.	12	0	WT	Thioredoxin-like protein
	ZK1307.5	sqv-8	12	3	WT	Beta-1,3-glucuronyltransferase B3GAT1/SQV-8
	T05H10.1	.	10	2	WT	Putative ubiquitin-specific protease
	T01C3.3	.	9	0	WT	Predicted E3 ubiquitin ligase
	B0285.4	.	9	0	Emb	Carboxymethyl transferase
	F01F1.5	dpf-4	9	1	WT	Dipeptidyl aminopeptidase
	Y75B12B.5	cyn-3	86	5	WT	Cyclophilin type peptidyl-prolyl cis-trans isomerase
	H06O01.1	pdi-3	60	0	WT	Protein disulfide isomerase (prolyl 4-hydroxylase beta subunit)
	R107.7	gst-1	55	14	WT	Glutathione S-transferase
	Y22D7AL.10	.	38	7	WT	Mitochondrial chaperonin
	Y49A3A.5	cyn-1	30	2	WT	Cyclophilin type peptidyl-prolyl cis-trans isomerase
	T05H10.5	ufd-2	26	4	WT	Ubiquitin fusion degradation protein-2
	Y54E10BR.3	.	24	2	WT	Predicted E3 ubiquitin ligase
	F15C11.2	.	24	4	WT	Ubiquitin-like protein
	ZK121.1	glrx-21	23	2	WT	Glutaredoxin and related proteins
	B0252.4	cyn-10	20	0	WT	Similar to cyclophilin-type peptidyl-prolyl cis-trans isomerase
	ZK353.9	.	17	2	WT	Thioredoxin-like protein
	Y48C3A.16	.	16	0	WT	Parvulin-like peptidyl-prolyl cis-trans isomerase
	C05D11.1	.	14	3	WT	Predicted Zn2+-dependent endopeptidase, insulinase superfamily
	B0024.9	trx-2	14	3	WT	Thioredoxin-like protein
	R07E5.2	prdx-3	12	5	WT	Alkyl hydroperoxide reductase, thiol specific antioxidant and related enzymes
	Y66D12A.9	.	11	0	WT	Proteasome activator subunit
	Y37E11AL.7	map-1	11	0	WT	Putative methionine aminopeptidase
	Y44E3A.3	.	11	2	WT	Thioredoxin
	R11E3.8	dpf-5	11	5	WT	Dipeptidyl aminopeptidase
	Y49E10.4	.	10	0	WT	Thioredoxin/protein disulfide isomerase
	C16C10.5	.	10	0	WT	Predicted RING-containing E3 ubiquitin ligase
	Y87G2A.9	ubc-14	10	2	WT	Ubiquitin-protein ligase
	Y116A8C.34	cyn-13	10	3	WT	Cyclophilin-type peptidyl-prolyl cis-trans isomerase
	Y40G12A.1	ubh-3	10	3	WT	Ubiquitin C-terminal hydrolase UCHL1
	F21H12.6	.	9	0	WT	Tripeptidyl peptidase II
	ZK632.6	cnx-1	9	4	WT	Calnexin
	Y37D8A.13	unc-71	18	0	Unc	Meltrins, fertilins and related Zn-dependent metalloproteinases of the ADAMs family
	C47E8.5	daf-21	283	78	Ste	Molecular chaperone (HSP90 family)
	R01H2.6	ubc-18	46	2	Gdb Lva Ste	Ubiquitin-protein ligase
	Y38A8.3	ulp-2	10	0	Gro Stp	Protease, Ulp1 family
	C30H7.2	.	20	5	Gro Pvl Ste Stp	Thiol-disulfide isomerase and thioredoxin
	F07E5.5	.	12	0	Gro Pch Pvl Stp Unc	E3 ubiquitin ligase interacting with arginine methyltransferase
	Y54E10BR.4	.	13	4	Gro Lva Pvl Sck Stp	Predicted RNA-binding protein Nob1p involved in 26S proteasome assembly
	H19N07.2	math-33	34	4	Gro	Ubiquitin carboxyl-terminal hydrolase
	Y18D10A.16	.	11	1	Gro	Cytochrome c oxidase assembly protein PET191
	C56A3.4	.	11	1	Gro	Predicted E3 ubiquitin ligase
	ZC395.10	.	179	0	Emb Ste	HSP90 co-chaperone p23
	T20F5.2	pbs-4	62	1	Emb Ste	20S proteasome, regulatory subunit beta type PSMB2/PRE1
	T22D1.9	rpn-1	61	3	Emb Sck Ste	26S proteasome regulatory complex, subunit RPN1/PSMD2
	F49E8.3	pam-1	33	5	Emb Gdb	Puromycin-sensitive aminopeptidase and related aminopeptidases
	T06G6.9	vbp-1	11	0	Emb Pvl Rup Stp	Molecular chaperone Prefoldin, subunit 3
	F56F11.4	.	9	1	Emb Lva Unc	26S proteasome regulatory complex, ATPase RPT6
	C37H5.8	hsp-6	71	29	Emb Lva Stp	Molecular chaperones mortalin/PBP74/GRP75, HSP70 superfamily
	F26D10.3	hsp-1	375	44	Emb Lva Ste Unc	Molecular chaperones HSP70/HSC70, HSP70 superfamily
	K05C4.1	pbs-5	38	16	Emb Lva Ste Unc	20S proteasome, regulatory subunit beta type PSMB5/PSMB8/PRE2
	K08D12.1	pbs-1	72	3	Emb Lva Sck Ste Unc	20S proteasome, regulatory subunit beta type PSMB6/PSMB9/PRE3
	T10B5.5	.	26	4	Emb Lva Pvl Ste Unc	Chaperonin complex component, TCP-1 eta subunit (CCT7)
	T21B10.7	.	38	1	Emb Lva Pch Pvl Ste	Chaperonin complex component, TCP-1 beta subunit (CCT2)
	C08B6.9	aos-1	10	0	Emb Lva Oog Sle	SMT3/SUMO-activating complex, AOS1/RAD31 component
	ZK686.3	.	16	5	Emb Lva	Oligosaccharyltransferase, gamma subunit
	T12A2.2	.	27	13	Emb Lon Lva Ste Unc	Oligosaccharyltransferase, STT3 subunit
	ZK287.5	rbx-1	36	2	Emb Lon Lva Pvl Unc	SCF ubiquitin ligase, Rbx1 component
	F56H1.4	rpt-5	43	2	Emb Let Ste	26S proteasome regulatory complex, ATPase RPT5
	ZK945.2	pas-7	20	1	Emb Let Ste	20S proteasome, regulatory subunit alpha type PSMA3/PRE10
	C23G10.4	rpn-2	51	13	Emb Let Sck Ste	26S proteasome regulatory complex, subunit RPN2/PSMD1
	C52E4.4	rpt-1	18	8	Emb Let Sck Ste	26S proteasome regulatory complex, ATPase RPT1
	F49C12.8	rpn-7	13	3	Emb Let Sck Ste	26S proteasome regulatory complex, subunit RPN7/PSMD6
	F23F12.6	rpt-3	54	2	Emb Let Ric Sck Ste	26S proteasome regulatory complex, ATPase RPT3
	M117.2	par-5	28	7	Emb Let Ric Rup	Multifunctional chaperone (14-3-3 family)
	F25H2.9	pas-5	72	2	Emb Let Lva Ste Unc	20S proteasome, regulatory subunit alpha type PSMA5/PUP2
	C47B2.4	pbs-2	21	1	Emb Let Lva Ste Unc	20S proteasome, regulatory subunit beta type PSMB7/PSMB10/PUP1
	R12E2.3	rpn-8	21	10	Emb Let Lva Ste	26S proteasome regulatory complex, subunit RPN8/PSMD7
	H15N14.2	nsf-1	9	0	Emb Let Lva Ste	AAA+-type ATPase
	CD4.6	pas-6	51	16	Emb Let Lva Sck Ste Unc	20S proteasome, regulatory subunit alpha type PSMA1/PRE5
	C30C11.2	rpn-3	49	2	Emb Let Lva Sck Ste	26S proteasome regulatory complex, subunit RPN3/PSMD3
	D1054.2	pas-2	61	1	Emb Let	20S proteasome, regulatory subunit alpha type PSMA2/PRE8
	Y75B12B.2	cyn-7	364	86	Emb	Cyclophilin type peptidyl-prolyl cis-trans isomerase
	Y37E3.9	phb-1	35	4	Emb	Prohibitin
	C06A8.4	skr-17	22	0	Emb	SCF ubiquitin ligase, Skp1 component
	Y54G2A.31	ubc-13	16	3	Emb	Ubiquitin-protein ligase
	F10G7.8	rpn-5	15	3	Emb	26S proteasome regulatory complex, subunit RPN5/PSMD12
	F10B5.5	pch-2	9	0	Emb	AAA+-type ATPase
	F23B12.6	tag-114	9	2	Emb	Beta subunit of farnesyltransferase
	ZK520.4	cul-2	9	3	Emb	E3 ubiquitin ligase, Cullin 2 component
	ZK970.2	.	21	2	Dpy Emb Gro Lva Pvl Slu Stp	ATP-dependent Clp protease, proteolytic subunit
	M01A10.3	.	20	3	Cyk Emb Let Lva Unc	Oligosaccharyltransferase, delta subunit (ribophorin II)
	K08E3.7	pdr-1	10	2	Cyk Emb	E3 ubiquitin-protein ligase (Parkin protein)
	Y38A8.2	pbs-3	54	5	Clr Emb Let Pch Ste Unc	20S proteasome, regulatory subunit beta type PSMB3/PUP3
	F01F1.8	cct-6	51	25	Clr Emb Let Lva Pvl Sck Ste Unc	Chaperonin complex component, TCP-1 zeta subunit (CCT6)
	T06D8.5	.	16	0	Clr Emb Gro Stp	Cytochrome oxidase assembly factor COX15
	T05C12.7	cct-1	55	8	Clr Emb Gro Lva Pvl Sck Ste	Chaperonin complex component, TCP-1 alpha subunit (CCT1)
	B0280.1	.	24	3	Ced Emb Ste	Protein geranylgeranyltransferase type II, beta subunit
	Y57G11C.10	gdi-1	62	30	Ced	RAB proteins geranylgeranyltransferase component A (RAB escort protein)
	Y39B6A.20	asp-1	12	0	Ced	Aspartyl protease
	H20J04.5	tag-355	20	4	Bmd Emb Let Unc	Molecular chaperone Prefoldin, subunit 2
	Y49E10.1	rpt-6	15	5	Bmd Emb Let Lva Ste Unc	26S proteasome regulatory complex, ATPase RPT6
	C08F8.1	.	23	2	Bmd Emb Gro Pvl Stp Unc	Molecular chaperone Prefoldin, subunit 1
	T06D8.8	rpn-9	42	8	Bmd Emb Gro Lva Stp Unc	26S proteasome regulatory complex, subunit RPN9/PSMD13
	F23F1.8	rpt-4	55	1	Bmd Emb Gro Let Prl Sck Ste	26S proteasome regulatory complex, ATPase RPT4
	C30C11.4	.	23	8	Bmd Emb Gro Let Lva Pvl Rup Ste Unc	Molecular chaperones HSP105/HSP110/SSE1, HSP70 superfamily
	F46E10.9	dpy-11	17	2	Bmd Dpy Egl Emb Ste Unc	Thiol-disulfide isomerase and thioredoxin
	Y49E10.2	glrx-5	26	1	Bmd Clr Emb Gro Lon Lva Ste	Glutaredoxin-related protein
	C02F5.9	pbs-6	25	2	Bmd Clr Egl Emb Let Lva Ste Unc	20S proteasome, regulatory subunit beta type PSMB1/PRE7
	C06A1.1	cdc-48.1	40	8	Bli Emb Gro Let Unc	AAA+-type ATPase
	C05D11.3	tag-170	23	1	Bli Egl Emb Pvl Ste Unc	ATP binding protein
	T06D8.6	cchl-1	23	2	Age Clr Emb Gro Lva Stp	Holocytochrome c synthase/heme-lyase
	F43D9.4	sip-1	157	4	Age	Alpha crystallins
	C07G2.3	cct-5	51	4	Adl Emb Lva Pvl Sck Ste Unc	Chaperonin complex component, TCP-1 epsilon subunit (CCT5)
	C12C8.3	lin-41	52	0	Adl Dpy Rup Sck Ste Stp Unc	Predicted E3 ubiquitin ligase
	R09B3.4	ubc-12	10	2	Adl Cyk Emb Gro Pvl Rup Sck Stp Unc	Ubiquitin-protein ligase
	Y110A7A.14	pas-3	51	9	Emb Gro Lva Pvl Ste Unc	20S proteasome, regulatory subunit alpha type PSMA4/PRE9
	Y38C1AA.11	.	17	0	-	Alkyl hydroperoxide reductase, thiol specific antioxidant and related enzymes
Signal transduction mechanisms
	R01H2.3	egg-2	26	0	WT	Low-density lipoprotein receptors containing Ca2+-binding EGF-like domains
	Y54E2A.12	.	13	1	WT	Predicted GTPase activator protein
	ZK973.3	.	12	1	WT	Protein phosphatase 2C/pyruvate dehydrogenase (lipoamide) phosphatase
	T19C3.8	fem-2	12	1	WT	Serine/threonine protein phosphatase
	T05A6.2	cki-2	10	1	WT	Cyclin-dependent kinase inhibitor
	F22D6.9	.	9	0	WT	Serine/threonine specific protein phosphatase PP1, catalytic subunit
	T12D8.8	.	107	3	WT	Hsp70-interacting protein Hip/Transient component of progesterone receptor complexes and an Hsp70-binding protein
	B0001.4	.	27	1	WT	Armadillo/beta-Catenin/plakoglobin
	F44E2.10	.	16	0	WT	Predicted receptor-like serine/threonine kinase
	F55A8.2	egl-4	16	7	WT	cGMP-dependent protein kinase
	T04D1.3	unc-57	16	8	WT	Lysophosphatidic acid acyltransferase endophilin/SH3GL, involved in synaptic vesicle formation
	K10C3.2	.	13	1	WT	Regulator of ATP-sensitive K+ channels Alpha-endosulfine/ARPP-19 and related cAMP-regulated phosphoproteins
	Y41D4B.13	ced-2	13	5	WT	Crk family adapters
	T09A12.4	nhr-66	12	1	WT	Hormone receptors
	R12E2.1	.	12	2	WT	Proteins containing BTB/POZ and Kelch domains, involved in regulatory/signal transduction processes
	T03D8.1	num-1	12	2	WT	Adaptor protein NUMB
	F40F9.1	xbx-6	10	2	WT	N-methyl-D-aspartate receptor glutamate-binding subunit
	Y54E10BR.1	.	9	1	WT	Glycosylphosphatidylinositol anchor synthesis protein
	T09E8.3	.	9	1	WT	ER vesicle integral membrane protein involved in establishing cell polarity, signaling and protein degradation
	C30B5.2	.	9	2	WT	Leptin receptor gene-related protein
	C34C6.5	tag-274	9	0	Ric	Sphingosine kinase, involved in sphingolipid metabolism
	C32E8.3	.	9	3	Lva Ste	Putative signal transduction protein p25
	Y49E10.3	pph-4.2	12	0	Gdb Let	Serine/threonine specific protein phosphatase involved in glycogen accumulation, PP2A-related
	Y67H2A.6	csn-6	14	3	Emb Stp	COP9 signalosome, subunit CSN6
	C03C10.1	kin-19	34	16	Emb Ste	Casein kinase (serine/threonine/tyrosine protein kinase)
	T27E9.3	cdk-5	13	2	Emb Ste	Cyclin-dependent kinase CDK5
	F43C1.2	mpk-1	13	2	Emb Let Pvl Ric Ste	Mitogen-activated protein kinase
	T11F8.3	rme-2	10	0	Emb Gdb Gro Ste	Low-density lipoprotein receptors containing Ca2+-binding EGF-like domains
	F53A2.4	nud-1	10	2	Emb Evl Gro Pvl Rup Ste Stp Unc	Nuclear distribution protein NUDC
	F48A11.5	ubxn-3	15	3	Emb	Predicted regulator of the ubiquitin pathway (contains UAS and UBX domains)
	F38E1.7	mom-2	16	0	Dpy Emb	Wnt family of developmental regulators
	F38H4.9	let-92	18	8	Cyk Emb Let Sck Ste Vul	Serine/threonine protein phosphatase 2A, catalytic subunit
	F09E5.1	pkc-3	9	0	Bmd Emb Muv Pvl Ste	Serine/threonine protein kinase
	K05C4.6	hmp-2	14	4	Bmd Dpy Emb Rup Unc	Armadillo/beta-Catenin/plakoglobin
	B0336.6	.	20	0	Adl Bmd Egl Emb Lva Pvl Stp Unc	Abl interactor ABI-1, contains SH3 domain
Intracellular trafficking, secretion, and vesicular transport
	K08E4.6	.	26	0	WT	Membrane trafficking protein, emp24/gp25L/p24 family
	B0334.4	.	12	4	WT	Protein similar to predicted member of the intramitochondrial sorting protein family
	Y110A2AR.1	.	10	0	WT	Protein involved in membrane traffic (YOP1/TB2/DP1/HVA22 family)
	K08F4.3	.	55	0	WT	Translocon-associated complex TRAP, beta subunit
	Y71F9B.3	.	52	12	WT	Protein involved in membrane traffic (YOP1/TB2/DP1/HVA22 family)
	C24F3.1	.	51	13	WT	Protein transporter of the TRAM (translocating chain-associating membrane) superfamily
	T01D3.5	.	32	0	WT	ZIP-like zinc transporter proteins
	F59B2.7	rab-6.1	25	2	WT	GTPase Rab6/YPT6/Ryh1, small G protein superfamily
	T05B11.3	clic-1	23	5	WT	Vesicle coat protein clathrin, light chain
	DY3.1	tin-13	18	2	WT	Mitochondrial import inner membrane translocase, subunit TIM13
	F47G9.1	.	18	5	WT	emp24/gp25L/p24 family of membrane trafficking proteins
	F57B10.5	.	17	5	WT	emp24/gp25L/p24 family of membrane trafficking proteins
	C50F4.14	.	16	0	WT	GDP-fucose transporter
	T03F1.12	.	15	0	WT	Integral membrane protein involved in transport between the late Golgi and endosome
	ZK858.6	.	14	1	WT	Endosomal membrane proteins, EMP70
	C05D11.7	.	14	1	WT	Adiponutrin and related vesicular transport proteins; predicted alpha/beta hydrolase
	T01G1.3	.	11	1	WT	Vesicle coat complex COPII, subunit SEC31
	F32B6.8	.	10	1	WT	Ypt/Rab-specific GTPase-activating protein GYP1
	F44E7.9	.	9	3	WT	Putative Rab5-interacting protein
	K11D2.3	unc-101	13	2	Unc	Adaptor complexes medium subunit family
	Y57G11C.15	.	36	2	Sck Ste	Transport protein Sec61, alpha subunit
	ZK180.4	.	29	14	Lva Ste	Vesicle coat complex COPII, GTPase subunit SAR1
	C13B9.3	.	28	3	Let Sck Ste	Medium subunit of clathrin adaptor complex
	F12F6.6	sec-24.1	12	1	Let Lva Sck Ste	Vesicle coat complex COPII, subunit SFB3
	W02D7.7	sel-9	35	9	Gro Pvl Unc	Putative cargo transport protein EMP24 (p24 protein family)
	F23H12.2	.	16	1	Gro Lva Ste	Translocase of outer mitochondrial membrane complex, subunit TOM20
	F45G2.4	.	18	1	Gro Let Unc	Vesicle coat complex COPI, epsilon subunit
	T01B11.3	syn-4	9	0	Emb Ste	SNARE protein Syntaxin 1 and related proteins
	T12E12.4	drp-1	13	5	Emb Rup	Vacuolar sorting protein VPS1, dynamin, and related proteins
	Y113G7A.3	sec-23	18	1	Emb Let Sck Ste	Vesicle coat complex COPII, subunit SEC23
	C34B2.10	.	20	5	Emb Let Lva Ste Unc	Signal peptidase subunit
	Y37D8A.10	.	63	11	Emb Let Lon Lva Ste Unc	Signal peptidase complex, subunit SPC25
	C18E9.6	.	33	0	Emb Gro Ste	Translocase of outer mitochondrial membrane complex, subunit TOM40
	B0336.2	arf-1.2	62	28	Emb Gro Pvl Rup Ste Stp Unc	GTP-binding ADP-ribosylation factor Arf1
	R05D11.3	ran-4	45	2	Emb Gro Lva Ste Unc	Nuclear transport factor 2
	Y87G2A.10	.	16	7	Emb Gro Lva Sck Unc	Vacuolar sorting protein VPS28
	E04A4.5	.	9	2	Emb Gro Lva Pvl Ste	Mitochondrial import inner membrane translocase, subunit TIM17
	C18E9.10	.	9	2	Emb Gro Lva	Membrane protein involved in ER to Golgi transport
	D2096.1	.	9	3	Emb Gro Lva	Mitochondrial import inner membrane translocase, subunit TIM17
	Y66D12A.22	tin-10	58	1	Emb Gdb Gro Pvl Sck Unc	Mitochondrial import inner membrane translocase, subunits TIM10/TIM12
	C06G3.11	tin-9.1	9	1	Emb Gdb Gro Pvl Sck Unc	Mitochondrial import inner membrane translocase, subunit TIM9
	ZK652.2	tomm-7	13	1	Emb	Translocase of outer mitochondrial membrane complex, subunit TOM7
	C52E12.3	sqv-7	21	4	Emb	Nucleotide-sugar transporter VRG4/SQV-7
	R186.3	.	13	4	Emb	Signal recognition particle receptor, beta subunit (small G protein superfamily)
	C47G2.3	.	11	0	Emb	Mitochondrial import inner membrane translocase, subunit TIM22
	T19B10.7	ima-1	11	3	Emb	Karyopherin (importin) alpha
	T19B10.8	.	9	0	Emb	Negative regulator of COPII vesicle formation
	Y77E11A.13	npp-20	9	0	Dpy Emb Gro Let Lva Sck Stp Unc	Vesicle coat complex COPII, subunit SEC13
	Y56A3A.21	.	65	15	Dpy Emb Gpro Let Prl Pvl Ste Unc	Translocon-associated complex TRAP, delta subunit
	Y18D10A.17	car-1	148	11	Ced Cyk Emb Gdb Slu Stp	Uncharacterized mRNA-associated protein RAP55
	R12C12.2	ran-5	27	2	Bmd Emb Unc	Ran-binding protein RANBP3
	Y56A3A.17	npp-16	9	0	Bmd Emb Lva Ste	Nuclear pore complex component NPAP60L/NUP50
	W10D9.5	.	17	1	Bmd Emb Gro Lva	Translocase of outer mitochondrial membrane complex, subunit TOM22
	F55C5.8	.	9	1	Bli Emb Lva Pvl Sck Ste	Signal recognition particle, subunit Srp68
	F59A2.1	npp-9	33	1	Bli Cyk Emb Pvl Ste	Ran-binding protein RANBP1 and related RanBD domain proteins
	F59E10.3	.	15	5	Adl Clr Emb Let Ste	Vesicle coat complex COPI, zeta subunit
Cytoskeleton, nuclear structure
	K08E3.3	.	13	1	WT	Cdc42-interacting protein CIP4
	K08E3.4	.	9	1	WT	Drebrins and related actin binding proteins
	ZK616.4	.	13	2	Lva Pvl Stp	Actin-related protein - Arp4p/Act3p
	M01B12.3	arx-7	12	3	Emb Lva Sck Unc	Actin-related protein Arp2/3 complex, subunit ARPC5
	F20G4.3	nmy-2	13	3	Emb Lva Pvl Rup Ste Stp	Myosin class II heavy chain
	Y43F4B.6	klp-19	11	0	Emb Lva	Kinesin-like protein
	T04C12.6	act-1	55	23	Emb Let Lva Pvl Sck Ste	Actin and related proteins
	C36E8.5	tbb-2	148	21	Emb Let Lva	Beta tubulin
	K01G5.7	tbb-1	99	7	Emb Let Lva	Beta tubulin
	Y79H2A.6	arx-3	17	8	Emb Gro Let Ric Unc	Actin-related protein Arp2/3 complex, subunit ARPC1/p41-ARC
	Y53F4B.22	.	13	2	Emb Gro Let Lva Pch Rup Unc	Actin and related proteins
	C35D10.16	arx-6	12	2	Emb Gro	Actin-related protein Arp2/3 complex, subunit ARPC4
	F25D7.4	.	9	0	Emb	Microtubule-associated proteins
	F58A4.8	tbg-1	14	4	Cyk Emb Pvl Ste	Gamma tubulin
	F26E4.8	tba-1	108	4	Cyk Emb Gro Let Lva Ste	Alpha tubulin
	C47B2.3	tba-2	55	0	Cyk Emb Gro Let Lva	Alpha tubulin
	C56G7.1	mlc-4	34	0	Cyk Emb	Myosin regulatory light chain, EF-Hand protein superfamily
	M03D4.1	zen-4	12	0	Cyk Emb	Kinesin-like protein
	K07C5.1	arx-2	27	3	Clr Emb Gro Lva Unc	Actin-related protein Arp2/3 complex, subunit Arp2
	M01E11.6	klp-15	9	2	Bmd Emb Gro Him	Kinesin (KAR3 subfamily)
	F22B5.7	zyg-9	14	3	Bmd Egl Emb Pvl	Microtubule-associated protein
	T26A5.9	dlc-1	95	10	Bmd Dpy Emb Gro Let Pvl Ric Rup Ste Unc	Dynein light chain type 1
	M106.5	cap-2	15	7	Bmd Dpy Emb Gro Let Lva Sck	F-actin capping protein, beta subunit
	C09G9.2	.	23	7	WT	Nucleoporin
	F14D7.2	.	20	0	Rup	Nucleolar GTPase/ATPase p130
	F53F10.5	npp-11	10	0	Emb Gro Pvl Stp	Nuclear porin
Extracellular structure, defense, cell motility, membrane biogenesis
	C39E9.14	dli-1	21	0	Emb Muv Pvl Rup Unc	Dynein light intermediate chain
	W06H3.1	.	10	0	WT	Mitochondrial inner membrane protein (mitofilin)
	C14A4.3	.	13	1	WT	Mannosyltransferase
	F59G1.1	cgt-3	12	5	WT	Ceramide glucosyltransferase
	Y47D9A.1	.	10	1	WT	GDP-mannose pyrophosphorylase
	F22B3.4	.	75	1	Cyk Emb Ste	Glucosamine 6-phosphate synthetases, contain amidotransferase and phosphosugar isomerase domains
	T23G11.2	gna-2	14	0	Cyk Emb Ste	Glucosamine-phosphate N-acetyltransferase
	ZK858.3	.	35	0	WT	C-type lectin
	K10B2.3	.	26	7	WT	C-type lectin
	C05B10.1	lip-1	13	1	WT	Dual specificity phosphatase
	D2023.5	.	10	0	WT	Mercaptopyruvate sulfurtransferase/thiosulfate sulfurtransferase
	C25A1.8	.	109	0	WT	C-type lectin
	B0432.2	.	15	3	WT	Putative transcriptional regulator DJ-1
	C17G10.4	cdc-14	9	4	WT	Protein tyrosine phosphatase CDC14
	F59A2.3	.	70	2	Gro Rup Unc	Complement component 1, Q subcomponent binding protein/mRNA splicing factor SF2, subunit P32
	F27C8.6	.	43	0	Egl Emb	Arylacetamide deacetylase
	T15B7.3	col-143	21	5	WT	Collagens (type IV and type XIII), and related proteins
	F07A5.1	inx-14	33	0	Emb Ste	Innexin-type channels
	F57B9.5	byn-1	11	4	Bmd Emb Gro Let Lva Pvl Ste	Cell adhesion complex protein bystin
2) Information storage and processing
RNA processing and modification
	T21G5.3	glh-1	28	0	WT	ATP-dependent RNA helicase
	F23B2.6	aly-2	24	1	WT	RRM motif-containing protein
	W02B12.3	rsp-1	21	4	WT	Alternative splicing factor SRp55/B52/SRp75 (RRM superfamily)
	C08B6.8	.	20	0	WT	Oligoribonuclease (3'->5' exoribonuclease)
	M18.7	aly-3	20	8	WT	RRM motif-containing protein
	K02F3.11	rnp-5	16	1	WT	Splicing factor RNPS1, SR protein superfamily
	C02B10.4	.	16	1	WT	RRM motif-containing protein
	C33H5.12	rsp-6	14	1	WT	Alternative splicing factor SRp20/9G8 (RRM superfamily)
	C24H12.4	.	14	3	WT	RNA helicase
	C25A1.4	.	13	1	WT	RNA-binding protein hnRNP-M
	K08D10.4	rnp-2	12	1	WT	Spliceosomal protein snRNP-U1A/U2B
	F40F8.9	lsm-1	12	3	WT	Small Nuclear ribonucleoprotein splicing factor
	C12D8.1	.	9	4	WT	K-homology type RNA binding proteins
	R09B3.3	.	104	51	WT	mRNA cleavage and polyadenylation factor I complex, subunit RNA15
	F58E10.3	.	46	13	WT	ATP-dependent RNA helicase
	F10E7.5	.	22	2	WT	Protein involved in mRNA turnover
	Y62E10A.12	lsm-3	14	0	WT	Small nuclear ribonucleoprotein (snRNP) LSM3
	Y73B6BL.32	lsm-8	14	3	WT	Small Nuclear ribonucleoprotein splicing factor
	Y51H7C.4	.	12	2	WT	DNA alkylation damage repair protein
	ZK863.7	rnp-1	16	3	Stp	RNA-binding protein LARK, contains RRM and retroviral-type Zn-finger domains
	W03F9.10	.	12	0	Lva	Splicing factor 3b, subunit 2
	F25B5.7	.	13	0	Let Rup	RNA-binding protein p54nrb (RRM superfamily)
	Y92C3B.2	uaf-1	21	0	Let Pvl Ste	Splicing factor U2AF, large subunit (RRM superfamily)
	T10G3.6	gut-2	11	0	Gro Stp Unc	Predicted snRNP core protein
	R06A4.9	.	11	1	Gro Lva Unc	Polyadenylation factor I complex, subunit PFS2
	B0041.4	rpl-4	217	48	Emb Ste Stp	Ribosomal protein RPL1/RPL2/RL4L4
	Y110A7A.8	.	15	3	Emb Ste	mRNA splicing factor PRP31
	F54C8.4	.	9	2	Emb Ste	mRNA capping enzyme, guanylyltransferase (alpha) subunit
	T23G7.5	pir-1	12	0	Emb Rup	mRNA capping enzyme, guanylyltransferase (alpha) subunit
	F58D5.1	hrp-2	10	0	Emb Oog Pvl Sck Ste	Heterogeneous nuclear ribonucleoprotein R (RRM superfamily)
	Y49E10.15	snr-6	26	4	Emb Lva Ste Unc	Small nuclear ribonucleoprotein E
	C52E4.3	snr-4	43	1	Emb Lva Sck Ste Unc	Small nuclear ribonucleoprotein (snRNP) Sm core protein
	Y67H2A.1	.	20	0	Emb Lva	mRNA cleavage and polyadenylation factor II complex, BRR5 (CPSF subunit)
	F11A10.2	.	16	2	Emb Lva	Splicing factor 3a, subunit 2
	F11A10.8	.	12	1	Emb Let Ric	Polyadenylation factor I complex, subunit, Yth1 (CPSF subunit)
	F08B4.7	.	24	1	Emb Gro Stp	U1 snRNP-specific protein C
	Y116A8C.42	snr-1	74	1	Emb Gro Lva Sck Ste	Small nuclear ribonucleoprotein Sm D3
	C36B1.5	.	10	0	Emb Gro Lva Pvl Ste	U4/U6 small nuclear ribonucleoprotein Prp4 (contains WD40 repeats)
	D2089.1	rsp-7	21	1	Emb Gro Let Pch Slu Unc	Splicing factor, arginine/serine-rich
	C41G7.1	smn-1	10	0	Emb Gro Let Lva Sck Stp Unc	mRNA splicing protein SMN (survival motor neuron)
	T01C3.7	fib-1	117	25	Emb Gro Let Lva Sck Sle Ste Stp	Fibrillarin and related nucleolar RNA-binding proteins
	C48B6.2	.	11	2	Emb Gro Let Lva Pvl Ste Stp	U3 small nucleolar ribonucleoprotein (snoRNP) component
	D2045.1	atx-2	10	4	Emb Gpro Mog Ste	Protein interacting with poly(A)-binding protein
	T23G11.3	gld-1	23	0	Emb Fem Gpro Ste Stp	RNA-binding protein Sam68 and related KH domain proteins
	F26B1.2	.	45	1	Emb	PolyC-binding hnRNP-K protein HRB57A/hnRNP, contains KH domain
	T28D9.2	rsp-5	34	0	Emb	Alternative splicing factor SRp55/B52/SRp75 (RRM superfamily)
	F28F8.3	lsm-5	24	2	Emb	U6 snRNA-associated Sm-like protein
	F53B7.3	.	23	1	Emb	mRNA splicing factor
	C17E4.3	.	20	0	Emb	Protein involved in mRNA turnover and stability
	F20A1.9	.	13	1	Emb	Putative DEAD-box RNA helicase DDX1
	T22D1.5	.	12	2	Emb	Protein phosphatase 2 regulatory subunit
	R09B3.5	mag-1	13	2	Dpy Emb Gro Lva Mog	Exon-exon junction complex, Magoh component
	C25A1.6	.	21	0	Clr Gro	H/ACA snoRNP complex, subunit NOP10
	C50C3.6	prp-8	11	2	Clr Emb Pvl Ste	U5 snRNP spliceosome subunit
	T28D9.10	snr-3	45	3	Clr Emb Lva Sck	Small nuclear ribonucleoprotein SMD1 and related snRNPs
	F23F1.5	.	15	2	Clr Emb Gro Lva Sck Stp Unc	m3G-cap-specific nuclear import receptor (Snurportin1)
	Y71F9B.4	snr-7	74	13	Clr Emb Gro Let Sck Ste Unc	Small Nuclear ribonucleoprotein G
	B0035.12	.	10	0	Clr Egl Emb Gro Lva Unc	RNA-binding protein SART3 (RRM superfamily)
	Y73B6BL.3	.	9	0	Bmd Emb Lva Ste	Exosomal 3'-5' exoribonuclease complex, subunit Rrp4
	Y23H5B.6	.	9	2	Bmd Emb Lva Ste	RNA Helicase
	B0511.6	.	42	2	Bmd Emb Let Lva Ste	ATP-dependent RNA helicase pitchoune
	ZK652.1	snr-5	40	1	Bmd Emb Let Lva Sck Ste	Small nuclear ribonucleoprotein (snRNP) SMF
	F56D2.6	.	23	1	Bmd Emb Gro Lva Ste Unc	mRNA splicing factor ATP-dependent RNA helicase
	Y71G12B.14	lsm-6	9	0	Bmd Emb Gro Let Rol Unc	Small nuclear ribonucleoprotein F
	C25A1.9	.	17	1	Bmd Cyk Dpy Emb Let Lva Pvl Stp Unc	Protein phosphatase 2 regulatory subunit
	ZK1127.5	.	9	1	Bmd Cyk Dpy Egl Emb Gro Let Lva Pch Prl Pvl Ste Stp	RNA 3'-terminal phosphate cyclase
	T08A11.2	.	16	2	Adl Emb Pvl Ste Unc	Splicing factor 3b, subunit 1
	C07H6.5	cgh-1	217	0	Adl Emb Lva Pvl Rup Ste Stp	ATP-dependent RNA helicase
	F44F4.2	.	13	0	Emb Oog Ste Stp	Alternative splicing factor SRp55/B52/SRp75 (RRM superfamily)
	E02D9.1	.	14	2	Bmd Emb Gro Lva Mlt Pvl Ste Stp Unc	RNA-binding protein Sam68 and related KH domain proteins
Chromatin structure and dynamics
	B0414.3	hil-5	57	1	WT	Histone H1
	C18G1.5	hil-4	85	3	WT	Histone H1
	T06A10.4	.	23	0	WT	Chromatin remodeling protein, contains PHD Zn-finger
	K01G5.2	hpl-2	9	2	WT	Heterochromatin-associated protein HP1 and related CHROMO domain proteins
	Y73B6BL.2	htp-2	10	1	Him	HORMA domain
	C50B6.2	.	28	0	Emb Unc	Cell cycle-regulated histone H1-binding protein
	K07A1.11	rba-1	20	0	Emb Pvl Ste Unc	Nucleosome remodeling factor, subunit CAF1/NURF55/MSI1
	F58A4.3	hcp-3	15	0	Emb Pvl Rup Ste	Histones H3 and H4
	K12D12.1	.	11	1	Emb Lva Ste	DNA topoisomerase type II
	K07A1.12	lin-53	32	1	Emb Let Pvl Ste	Nucleosome remodeling factor, subunit CAF1/NURF55/MSI1
	ZK381.1	him-3	21	2	Emb Him	HORMA domain
	F32E10.6	.	17	3	Emb Him	Heterochromatin-associated protein HP1 and related CHROMO domain proteins
	C53A5.3	hda-1	26	3	Emb Gdb Pvl Ste Stp	Histone deacetylase complex, catalytic component RPD3
	T27C4.4	egr-1	9	4	Egl Emb Gro Muv Pvl Stp Unc	Histone deacetylase complex, MTA1 component
Translation, ribosomal structure and biogenesis
	F46F11.2	cey-2	280	0	WT	Predicted RNA-binding protein containing PIN domain and invovled in translation or RNA processing
	R09A1.1	.	28	0	WT	Translation initiation factor 2C (eIF-2C) and related proteins
	W06E11.4	.	9	2	WT	Predicted exosome subunit
	F54C9.8	puf-5	93	0	WT	Translational repressor Pumilio/PUF3 and related RNA-binding proteins (Puf superfamily)
	Y119C1B.4	.	12	1	WT	Mitochondrial/chloroplast ribosomal protein L19
	F13G3.11	.	12	2	WT	Mitochondrial/chloroplast ribosomal protein L13
	Y60A3A.13	frs-3	9	1	WT	Phenylalanyl-tRNA synthetase
	C11D2.7	.	9	3	WT	Predicted RNA-binding protein with PUA domain
	B0513.3	rpl-29	371	78	Ste	60S ribosomal protein L29
	Y57G11C.16	rps-18	229	48	Sck Ste	Ribosomal protein S18
	T24B8.1	rpl-32	447	83	Lva Ste	60S ribosomal protein L32
	F42C5.8	rps-8	436	29	Lva Sck Ste	40S ribosomal protein S8
	C16C10.3	.	20	0	Lva	Translation initiation factor 2C (eIF-2C) and related proteins
	C43E11.9	.	10	2	Gro Lva Pvl Ste	Ribosome biogenesis protein NIP7
	C47B2.5	eif-6	21	3	Gro Let Lva	Translation initiation factor 6 (eIF-6)
	K02B2.5	rps-25	578	45	Gro	40S ribosomal protein S25
	Y40B1B.5	.	23	2	Gro	Translation initiation factor eIF3, p35 subunit
	W04D2.5	.	12	4	Gro	Mitochondrial/chloroplast ribosomal protein S11
	F45E12.5	.	20	0	Emb Stp	Mitochondrial ribosomal protein L14
	T23D8.4	eif-3.C	28	5	Emb Ste	Translation initiation factor 3, subunit c (eIF-3c)
	F40F11.1	rps-11	416	51	Emb Sck Ste	40S ribosomal protein S11
	F57B9.6	inf-1	65	4	Emb Lva Unc	Translation initiation factor 4F, helicase subunit (eIF-4A) and related helicases
	F20D12.1	.	15	0	Emb Lva Stp	Translation initiation factor 2C (eIF-2C) and related proteins
	D1007.6	rps-10	217	23	Emb Lva Ste Unc	40s ribosomal protein s10
	T05H4.6	.	15	5	Emb Lva Ste Unc	Peptide chain release factor 1 (eRF1)
	C14B9.7	rpl-21	373	48	Emb Lva Ste	60S ribosomal protein L21
	C53H9.1	rpl-27	339	91	Emb Lva Ste	60S ribosomal protein L27
	C49H3.11	rps-2	317	57	Emb Lva Ste	40S ribosomal protein S2/30S ribosomal protein S5
	C16A3.9	rps-13	293	77	Emb Lva Ste	40S ribosomal protein S13
	Y106G6H.3	rpl-30	266	0	Emb Lva Ste	60S ribosomal protein L30
	F13B10.2	rpl-3	620	229	Emb Lva Sck Ste	60S ribosomal protein L3 and related proteins
	B0336.10	rpl-23	440	41	Emb Lva Sck Ste	60S ribosomal protein L14/L17/L23
	F37C12.4	rpl-36	347	41	Emb Lva Sck Ste	60S ribosomal protein L36
	B0464.1	drs-1	28	12	Emb Lva Sck Ste	Aspartyl-tRNA synthetase
	B0511.8	.	11	1	Emb Lva Pvl Ste	Mitochondrial 28S ribosomal protein S30
	B0393.1	rps-0	171	34	Emb Lva Pvl Sck Ste	40S ribosomal protein SA (P40)/Laminin receptor 1
	H06I04.4	ubl-1	346	51	Emb Lon Lva Sck Ste	Ubiquitin/40S ribosomal protein S27a fusion
	Y71A12B.1	rps-6	248	51	Emb Let Ste	40S ribosomal protein S6
	C23G10.3	rps-3	379	27	Emb Let Sck Ste	40S ribosomal protein S3
	W09C5.6	rpl-31	381	120	Emb Let Pvl Ste Stp	60S ribosomal protein L31
	Y105E8A.16	rps-20	529	149	Emb Let Lva Ste	40S ribosomal protein S20
	ZC434.2	rps-7	495	36	Emb Let Lva Ste	40S ribosomal protein S7
	C09D4.5	rpl-19	403	122	Emb Let Lva Ste	60s ribosomal protein L19
	C14A4.14	.	14	0	Emb Let Lva	Mitochondrial 28S ribosomal protein S22
	ZC434.5	ers-2	10	3	Emb Let	Glutamyl-tRNA synthetase
	H06H21.3	.	84	15	Emb Gro Sck Ste Unc	Translation initiation factor 1A (eIF-1A)
	Y41D4B.5	rps-28	240	24	Emb Gro Sck Ste	40S ribosomal protein S28
	R08D7.3	eif-3.D	34	1	Emb Gro Pvl Ste Unc	Translation initiation factor 3, subunit d (eIF-3d)
	F56E10.4	rps-27	455	84	Emb Gro Lva Stp	40s ribosomal protein S27
	F55C5.5	tsfm-1	9	1	Emb Gro Lva Stp	Mitochondrial translation elongation factor EF-Tsmt, catalyzes nucleotide exchange on EF-Tumt
	C26F1.9	rpl-39	478	91	Emb Gro Lva Ste Stp	60s ribosomal protein L39
	F28C6.7	rpl-26	466	41	Emb Gro Lva Ste Stp	60S ribosomal protein L26
	Y71F9AL.13	rpl-1	714	222	Emb Gro Lva Ste	60S ribosomal protein L10A
	C04F12.4	rpl-14	517	93	Emb Gro Lva Ste	60S ribosomal protein L14
	Y87G2A.5	vrs-2	13	0	Emb Gro Lva Ste	Valyl-tRNA synthetase
	F26F4.10	rrt-1	18	2	Emb Gro Lva Sle Ste	Arginyl-tRNA synthetase
	Y92H12BR.8	.	11	1	Emb Gro Lva Sle	Mitochondrial/chloroplast ribosomal protein L15/L10
	H19N07.1	.	15	2	Emb Gro Lva Sck Ste Unc	Polypeptide release factor 3
	F10B5.1	rpl-10	916	355	Emb Gro Lva Pch Ste	60s ribosomal protein L10
	B0250.1	rpl-2	199	39	Emb Gro Lva Pch Sck Ste Stp Unc	60s ribosomal protein L2/L8
	F53A3.3	rps-22	360	103	Emb Gro Lva Pch Sck Ste Stp	40S ribosomal protein S15/S22
	Y48B6A.1	.	11	4	Emb Gro Lva Pch Pvl Sck Ste	WD40 repeat nucleolar protein Bop1, involved in ribosome biogenesis
	Y48B6A.2	rpl-43	521	81	Emb Gro Lva Pch	60S ribosomal protein L37
	W01B11.3	.	9	1	Emb Gro Lva Muv Pvl Sle Ste Stp	Ribosome biogenesis protein - Nop58p/Nop5p
	Y41E3.4	ers-1	30	3	Emb Gro Lva	Glutaminyl-tRNA synthetase
	E02A10.1	.	11	0	Emb Gro Lva	Ribosomal protein S5
	C27A2.2	rpl-22	278	21	Emb Gro Lon Lva Pch Ste	60S ribosomal protein L22
	JC8.3	rpl-12	339	162	Emb Gro Let Sck Ste	40S ribosomal protein S2
	F36A2.6	rps-15	376	50	Emb Gro Let Lva Ste	40S ribosomal protein S15
	K11H12.2	rpl-15	334	63	Emb Gro Let Lva Sck Ste Stp	60s ribosomal protein L15
	E04A4.8	rpl-20	306	41	Emb Gro Let Lva Sck Ste	60S ribosomal protein L18A
	T20H4.3	prs-1	28	4	Emb Gro Let Lva Sck Ste	Prolyl-tRNA synthetase
	T22F3.4	rpl-11.1	159	4	Emb Gro Let Lva Pvl Ste Stp	60S ribosomal protein L11
	C05D11.10	.	14	1	Emb Gro Let Lva	Mitochondrial/chloroplast ribosomal S17-like protein
	Y43B11AR.4	rps-4	147	37	Emb	40S ribosomal protein S4
	R06C7.1	.	34	0	Emb	Translation initiation factor 2C (eIF-2C) and related proteins
	E04D5.1	.	33	11	Emb	Predicted translation initiation factor related to eIF-3a
	K04G2.1	.	27	4	Dpy Emb Lva Pvl Ste Stp	Translation initiation factor 2, beta subunit (eIF-2beta)
	Y39G10AR.8	.	24	9	Dpy Emb Gro Lva Ste Unc	Translation initiation factor 2, gamma subunit (eIF-2gamma; GTPase)
	Y48G8AL.8	rpl-17	588	121	Dpy Emb Gro Lva Ste	60S ribosomal protein L22
	F54C9.5	rpl-5	527	46	Dpy Emb Gro Lva Pch Pvl Ste	60S ribosomal protein L5
	Y73B6BL.38	puf-11	75	0	Cyk Emb Ste	Translational repressor Pumilio/PUF3 and related RNA-binding proteins (Puf superfamily)
	ZK328.2	eft-1	23	1	Cyk Emb Sck Ste	U5 snRNP-specific protein
	T10F2.1	grs-1	13	2	Emb Lva Ste	Glycyl-tRNA synthetase and related class II tRNA synthetase
	T14B4.2	.	13	1	Clr Emb Gro Lva Stp	Mitochondrial/chloroplast ribosomal protein S18
	T01E8.6	.	29	3	Clr Emb Gro Lva	Mitochondrial/chloroplast ribosomal protein S14/S29
	M28.5	.	77	2	Bmd Emb Let Lva Sck Ste	60S ribosomal protein 15.5kD/SNU13, NHP2/L7A family (includes ribonuclease P subunit p38), involved in splicing
	T02G5.9	krs-1	25	4	Bmd Emb Gro Lva Ste Stp	Lysyl-tRNA synthetase (class II)
	T08B2.9	frs-1	21	5	Bmd Emb Gro Lva Ste	Phenylalanyl-tRNA synthetase, beta subunit
	K01G5.5	.	67	3	Bmd Emb Gdb Gro Lva Ste Stp	Pseudouridine synthase
	D2007.4	.	13	0	Bmd Emb Gro Let Lva Ste	Mitochondrial/chloroplast ribosomal protein L18
	B0303.15	.	9	1	Bmd Emb Gro Let Lva Ste	Mitochondrial/chloroplast ribosomal protein L11
	K07C5.4	.	27	11	Bmd Emb Gro Let Lva Pvl Ste Stp	Ribosome biogenesis protein - Nop56p/Sik1p
	K12H4.3	.	12	1	Bmd Emb Gro Let Lva Pvl Sck Ste Stp	RNA-binding protein required for biogenesis of the ribosomal 60S subunit
	B0564.1	.	23	0	Bmd Emb Gdb Gro Lva Ste	Exosomal 3'-5' exoribonuclease complex, subunit Rrp41 and related exoribonucleases
	F22B5.2	eif-3.G	9	0	Bmd Dpy Emb Gro Lva Stp	Translation initiation factor 3, subunit g (eIF-3g)
	T08B2.10	rps-17	374	65	Bmd Dpy Emb Gro Lva Ste	40S ribosomal protein S17
	D2013.7	eif-3.F	14	7	Bmd Dpy Emb Gro Lva Pvl Stp	Translation initiation factor 3, subunit f (eIF-3f)
	B0432.3	.	9	0	Bmd Clr Emb Gro Let Lva Sck Ste Stp	Mitochondrial ribosomal protein L27
	F52B5.6	rpl-25.2	370	16	Bli Emb Gro Pvl Ste Stp	60s ribosomal protein L23
	F58B3.5	mrs-1	17	1	Emb Gro Lva Ste	tRNA-binding protein
	F17C11.9	.	272	48	Emb Gro Ste	Translation elongation factor EF-1 gamma
Transcription
	K11D12.2	pqn-51	18	4	WT	RNA polymerase II transcription initiation factor TFIIA, large chain
	W03F9.5	ttb-1	17	2	WT	Transcription initiation factor TFIIB
	R11H6.5	.	16	1	WT	Transcription factor NFAT, subunit NF45
	F39H2.3	.	14	0	WT	Transcription factor, component of CCR4 transcriptional complex
	F44A2.1	tag-153	12	4	WT	Predicted transcriptional regulator
	Y47G6A.6	pcaf-1	11	0	WT	Histone acetyltransferase SAGA/ADA, catalytic subunit PCAF/GCN5 and related proteins
	K10D3.3	taf-11.2	10	0	WT	Transcription initiation factor TFIID, subunit TAF11
	T23B5.1	.	9	0	WT	Protein arginine N-methyltransferase PRMT1 and related enzymes
	B0336.13	.	9	0	WT	Transcription initiation factor IIA, gamma subunit
	C28H8.9	.	9	2	WT	Predicted transcription factor Requiem/NEURO-D4
	Y41D4B.12	.	11	1	WT	Histone H3 (Lys9) methyltransferase SUV39H1/Clr4, required for transcriptional silencing
	Y77E11A.6	.	9	0	WT	RNA polymerase III subunit C11
	B0205.7	kin-3	36	14	Ste	Casein kinase II, alpha subunit
	Y73F8A.24	.	9	1	Pvl Ste	RNA polymerase II transcription initiation/nucleotide excision repair factor TFIIH, subunit TFB2
	Y113G7B.17	.	63	1	Gro Rup Unc	Protein arginine N-methyltransferase PRMT1 and related enzymes
	Y55F3AM.3	.	11	1	Gro Pvl Rup Stp Unc	Transcriptional coactivator CAPER (RRM superfamily)
	ZK856.10	.	12	0	Gro Lva Pvl Ste Stp	DNA-directed RNA polymerase subunit E'
	C06A1.5	.	77	1	Emb Ste	RNA polymerase subunit K
	H27M09.2	.	9	0	Emb Pvl Ste	RNA polymerase, 25-kDa subunit (common to polymerases I, II and III)
	W08E3.1	snr-2	36	5	Emb Lva Rup Ste	U1 snRNP component
	C07A9.2	.	32	1	Emb Lva Pvl Ste	G10 protein/predicted nuclear transcription regulator
	Y67D8C.5	.	14	1	Emb Let Ric	E3 ubiquitin-protein ligase/Putative upstream regulatory element binding protein
	W01G7.3	.	9	0	Emb Gro Lva Oog Pvl Ste Stp	RNA polymerase, subunit L
	F54H12.6	.	261	59	Emb Gro Lva	Elongation factor 1 beta/delta chain
	Y41E3.10	.	128	7	Emb Gro Lva	Elongation factor 1 beta/delta chain
	T12D8.7	taf-9	9	2	Emb Gro Lon Unc	Transcription initiation factor TFIID, subunit TAF9 (also component of histone acetyltransferase SAGA)
	Y75B8A.14	.	18	0	Emb	Putative transcription factor FET5
	C03D6.5	.	18	0	Emb	Histone chaperone involved in gene silencing
	F35F11.1	.	9	0	Emb	RNA polymerase II assessory factor Cdc73p
	F54D5.11	.	13	4	Dpy Emb Gro Lva Stp Unc	Transcription initiation factor IIE, beta subunit
	Y65B4BR.5	.	304	108	Dpy Emb Gro Him Lva Mlt Pvl Ste Stp Unc	Transcription factor containing NAC and TS-N domains
	T22D1.10	ruvb-2	22	0	Cyk Emb Gro Lva Pvl Sck Ste Stp	DNA helicase TIP49, TBP-interacting protein
	Y56A3A.1	ntl-3	15	1	Emb Lva	CCR4-NOT transcriptional regulation complex, NOT5 subunit
	T24H10.1	.	18	0	Clr	Transcription elongation factor TFIIS/Cofactor of enhancer-binding protein Sp1
	Y37D8A.9	mrg-1	36	1	Bmd Gpro Pvl Ste	Dosage compensation regulatory complex/histone acetyltransferase complex, subunit MSL-3/MRG15/EAF3, and related CHROMO domain-containing proteins
	Y37D8A.11	.	17	0	Bmd Gpro Pvl Ste	Dosage compensation regulatory complex/histone acetyltransferase complex, subunit MSL-3/MRG15/EAF3, and related CHROMO domain-containing proteins
	T26A5.8	.	10	0	Bmd Emb Ste	DNA polymerase epsilon, subunit D
	T23H2.3	.	22	1	Bmd Emb Lva Ste	RNA polymerase II transcription termination factor TTF2/lodestar, DEAD-box superfamily
	T16H12.4	.	11	4	Bmd Emb Gro Let Ste Unc	RNA polymerase II transcription initiation/nucleotide excision repair factor TFIIH, subunit SSL1
	H43I07.2	.	10	1	Bmd Emb Gro Let Lva Ste	RNA polymerase I and III, subunit RPA40/RPC40
	K03B4.3	taf-10	15	0	Bmd Dpy Emb Stp Unc	Transcription initiation factor TFIID, subunit TAF10 (also component of histone acetyltransferase SAGA)
	C56C10.8	icd-1	264	21	Bmd Clr Emb Gro Pvl Sck Ste Stp Unc	RNA polymerase II general transcription factor BTF3 and related proteins
	K08B4.1	lag-1	11	0	Bli Emb Let Mlt Pvl	Recombination signal binding protein-J kappa(CBF1, Su(H), HS2NF5)
	C26E6.4	rpb-2	10	2	Adl Emb Let Sck Ste	RNA polymerase II, second largest subunit
Replication, recombination and repair
	H26D21.2	msh-2	12	0	WT	Mismatch repair ATPase MSH2 (MutS family)
	C27B7.1	spr-2	20	4	WT	DNA replication factor/protein phosphatase inhibitor SET/SPR-2
	Y37H2A.1	.	11	1	WT	TatD-related DNase
	T13H5.7	rnh-2	10	0	WT	Ribonuclease HI
	Y53F4B.3	.	10	1	WT	DNA polymerase epsilon, subunit C
	ZK20.3	.	67	8	Sck Ste	Nucleotide excision repair factor NEF2, RAD23 component
	F58F6.4	rfc-2	12	0	Emb Stp Unc	Replication factor C, subunit RFC2
	F32D1.10	mcm-7	46	0	Emb Pvl Ste	DNA replication licensing factor, MCM7 component
	W02D9.1	pri-2	22	1	Emb Pvl Ste	Eukaryotic-type DNA primase, large subunit
	C25D7.6	mcm-3	15	0	Emb Pvl Ste	DNA replication licensing factor, MCM3 component
	Y39G10AR.14	mcm-4	12	0	Emb Lva	DNA replication licensing factor, MCM4 component
	C39E9.13	rfc-3	9	0	Emb Gro Pvl Stp Unc	Replication factor C, subunit RFC3
	Y47G6A.8	crn-1	18	0	Emb Gro Pvl Rup Ste Unc	5'-3' exonuclease
	C34E10.2	gop-2	17	1	Emb Gro Lva Pvl Stp	GTPase XAB1, interacts with DNA repair protein XPA
	ZC302.1	mre-11	10	0	Emb Gpro	DNA repair exonuclease MRE11
	R10E4.4	mcm-5	29	0	Emb	DNA replication licensing factor, MCM5 component
	F18A1.5	.	23	5	Emb	Single-stranded DNA-binding replication protein A (RPA), large (70 kD) subunit and related ssDNA-binding proteins
	F10C2.4	.	9	2	Emb	DNA polymerase delta, catalytic subunit
	C47D12.8	.	9	4	Emb	Structure-specific endonuclease ERCC1-XPF, catalytic component XPF/ERCC4
	W03D2.4	pcn-1	39	1	Cyk Emb Ste	DNA polymerase delta processivity factor (proliferating cell nuclear antigen)
	ZK632.1	mcm-6	23	2	Cyk Emb Ste	DNA replication licensing factor, MCM6 component
	B0464.7	baf-1	28	3	Bmd Emb Unc	DNA-bridging protein BAF
	R53.6	.	15	1	Bmd Emb Let Pvl Unc	Predicted alpha-helical protein, potentially involved in replication/repair
	C27H6.2	ruvb-1	18	2	Bmd Emb Gro Lva Pvl Stp	DNA helicase, TBP-interacting protein
	M04F3.1	.	43	2	Bmd Egl Emb Pvl Rup Ste Stp Unc	Single-stranded DNA-binding replication protein A (RPA), medium (30 kD) subunit
3) Metabolism
Energy production and conversion
	F46E10.10	.	127	11	WT	Malate dehydrogenase
	ZK1320.9	.	46	3	WT	Acetyl-CoA hydrolase
	F23H11.3	.	39	3	WT	Succinyl-CoA synthetase, alpha subunit
	B0365.1	.	29	0	WT	ATP-citrate lyase
	B0546.1	.	29	4	WT	ATPase inhibitory factor
	F59B8.2	.	29	5	WT	NADP-dependent isocitrate dehydrogenase
	F23C8.5	.	25	9	WT	Electron transfer flavoprotein, beta subunit
	Y116A8C.27	.	21	2	WT	F1-ATP synthase assembly protein
	C44B7.10	.	15	5	WT	Acetyl-CoA hydrolase
	Y54F10AM.5	.	11	0	WT	NADH:ubiquinone oxidoreductase, NDUFA8/PGIV/19 kDa subunit
	ZC155.4	.	11	1	WT	Glycerophosphoryl diester phosphodiesterase
	Y71G12B.10	.	9	0	WT	Hydroxymethylglutaryl-CoA lyase
	Y39E4A.3	.	9	1	WT	Branched chain alpha-keto acid dehydrogenase complex, alpha subunit
	F48E8.3	.	9	3	WT	Fumarate reductase, flavoprotein subunit
	C33A12.1	.	26	4	Gro Lva	NADH:ubiquinone oxidoreductase, NDUFA5/B13 subunit
	F27D4.1	.	32	3	Emb Stp	Electron transfer flavoprotein, alpha subunit
	R53.7	.	10	4	Emb Pvl Unc	5'-AMP-activated protein kinase, gamma subunit
	Y37D8A.14	cco-2	93	22	Emb Lva Stp	Cytochrome c oxidase, subunit Va/COX6
	T27E9.1	tag-61	317	57	Emb Lva Ste	Mitochondrial ADP/ATP carrier proteins
	C34E10.6	atp-2	173	37	Emb Lva Ste	F0F1-type ATP synthase, beta subunit
	F27C1.7	atp-3	107	16	Emb Lva Ste	Mitochondrial F1F0-ATP synthase, subunit OSCP/ATP5
	Y82E9BR.3	.	151	44	Emb Lva	Mitochondrial F1F0-ATP synthase, subunit c/ATP9/proteolipid
	LLC1.3	.	27	4	Emb Lva	Dihydrolipoamide dehydrogenase
	R10E11.8	vha-1	14	0	Emb Let Sck Ste	Vacuolar H+-ATPase V0 sector, subunits c/c'
	F27D4.5	tag-173	17	3	Emb Gro Unc	Branched chain alpha-keto acid dehydrogenase E1, beta subunit
	F32D1.2	.	40	19	Emb Gro Stp	Mitochondrial F1F0-ATP synthase, subunit epsilon/ATP15
	F23B12.5	.	36	5	Emb Gro Stp	Dihydrolipoamide acetyltransferase
	H14A12.2	fum-1	35	9	Emb Gro Ste	Fumarase
	F37C12.3	.	22	5	Emb Gro Lva Stp	Acyl carrier protein/NADH-ubiquinone oxidoreductase, NDUFAB1/SDAP subunit
	F35G12.10	asb-1	107	0	Emb Gro Lva Ste Stp	Mitochondrial F1F0-ATP synthase, subunit b/ATP4
	H28O16.1	.	104	21	Emb Gro Lva Ste	F0F1-type ATP synthase, alpha subunit
	F58F12.1	.	78	11	Emb Gro Lva Ste	Mitochondrial F1F0-ATP synthase, subunit delta/ATP16
	W02F12.5	.	11	3	Emb Gro Lva Ste	Dihydrolipoamide succinyltransferase (2-oxoglutarate dehydrogenase, E2 subunit)
	Y53G8AL.2	.	26	4	Emb Gro Lva Sck	NADH:ubiquinone oxidoreductase, NDUFA9/39kDa subunit
	Y49A3A.2	vha-13	25	11	Emb Gro Lva Prl Ste	Vacuolar H+-ATPase V1 sector, subunit A
	K10D2.6	emb-8	10	2	Emb Gro Lva Oog Unc	NADP/FAD dependent oxidoreductase
	E04A4.7	.	75	32	Emb Gro Lva	Cytochrome c
	R04F11.2	.	67	9	Emb Gro Lva	Mitochondrial F1F0-ATP synthase, subunit e
	T20G5.2	cts-1	50	13	Emb Gro Lva	Citrate synthase
	C18E9.4	.	49	7	Emb Gro Lva	NADH:ubiquinone oxidoreductase, NDUFB3/B12 subunit
	T20H4.5	.	29	3	Emb Gro Lva	NADH:ubiquinone oxidoreductase, NDUFS8/23 kDa subunit
	Y71H2AM.4	.	29	4	Emb Gro Lva	NADH:ubiquinone oxidoreductase, NDUFC2/B14.5B subunit
	Y45G12B.1	nuo-5	10	2	Emb Gro Lva	NADH-ubiquinone oxidoreductase, NDUFS1/75 kDa subunit
	K04G7.4	nuo-4	23	3	Emb Gro Let Lva Ste	NADH:ubiquinone oxidoreductase, NDUFA10/42kDa subunit
	C54G4.8	cyc-1	15	4	Emb Gro Let Lva Pvl Sle Ste	Cytochrome c1
	C04C3.3	.	42	2	Emb Gro	Pyruvate dehydrogenase E1, beta subunit
	W02B12.9	.	13	2	Emb Gro	Mitochondrial carrier protein MRS3/4
	Y69A2AR.18	.	68	28	Emb	F0F1-type ATP synthase, gamma subunit
	ZC434.8	.	53	0	Emb	Creatine kinases
	C25H3.9	.	20	3	Emb	NADH:ubiquinone oxidoreductase, NDUFB5/SGDH subunit
	C34B2.7	sdha-2	17	0	Egl Emb Lva	Succinate dehydrogenase, flavoprotein subunit
	C50F7.4	.	12	0	Clr Emb Sck	GTP-specific succinyl-CoA synthetase, beta subunit
	T05H10.6	.	34	4	Clr Emb Gro Oog	Pyruvate dehydrogenase E1, alpha subunit
	Y71H2AM.5	.	74	22	Clr Emb Gro Lva Stp	Cytochrome c oxidase, subunit VIb/COX12
	R53.4	.	90	23	Bmd Emb Lva Pvl Ste	Mitochondrial F1F0-ATP synthase, subunit f
	C16A3.5	.	43	5	Bmd Emb Gro Let Lva Ste	NADH:ubiquinone oxidoreductase, NDUFB9/B22 subunit
	F42A8.2	tag-55	18	9	Bmd Clr Emb Gro Lva	Succinate dehydrogenase, Fe-S protein subunit
	D2030.4	.	37	12	Age Emb Gro Lva	NADH:ubiquinone oxidoreductase, NDUFB7/B18 subunit
	F26E4.9	cco-1	73	9	Age Clr Emb Gro Lva Ste	Cytochrome c oxidase, subunit Vb/COX4
	T02H6.11	.	89	12	Age Bmd Emb Gro Lva Ste	Ubiquinol cytochrome c reductase, subunit QCR7
	MTCE.35	.	58	17	-	NADH dehydrogenase subunits 2, 5, and related proteins
	Y52B11A.3	.	9	2	WT	NADH-cytochrome b-5 reductase
	T10E9.7	nuo-2	27	5	Emb Gro Lva	NADH-ubiquinone oxidoreductase, NDUFS3/30 kDa subunit
Amino acid, nucleotide transport and metabolism
	C44E4.3	.	21	0	WT	Aspartate aminotransferase/Glutamic oxaloacetic transaminase AAT1/GOT2
	F20H11.5	.	30	13	WT	D-aspartate oxidase
	C32F10.8	.	24	5	WT	Alanine aminotransferase
	C14F11.1	.	24	5	WT	Aspartate aminotransferase/Glutamic oxaloacetic transaminase AAT1/GOT2
	C02B10.1	.	18	1	WT	Isovaleryl-CoA dehydrogenase
	E01A2.1	.	18	4	WT	Glutamate-cysteine ligase regulatory subunit
	F01F1.9	.	13	2	WT	Aminopeptidase I zinc metalloprotease (M18)
	F13H10.3	.	13	2	WT	Amino acid transporter protein
	Y53H1C.1	aat-9	12	0	WT	Amino acid transporters
	Y37E3.17	.	10	3	WT	Dimethylglycine dehydrogenase precursor
	D2023.4	.	9	1	WT	Diamine acetyltransferase
	ZK829.4	.	104	21	Gro	Glutamate/leucine/phenylalanine/valine dehydrogenases
	T05F1.1	.	26	2	Emb Ste	Predicted aminopeptidases - M20/M25/M40 family
	B0205.6	.	14	1	Emb Lva	Cysteine desulfurase NFS1
	C05D11.11	mel-32	43	19	Emb	Glycine/serine hydroxymethyltransferase
	F43G9.1	.	14	4	Dpy Emb Gro Pvl Ste Unc	Isocitrate dehydrogenase, alpha subunit
	F02A9.4	.	23	1	Emb Gro Lva	3-Methylcrotonyl-CoA carboxylase
	F16H11.3	.	11	0	WT	Nucleoside transporter
	F32D1.5	.	85	3	WT	IMP dehydrogenase/GMP reductase
	T22D1.3	.	28	2	WT	IMP dehydrogenase/GMP reductase
	ZK783.2	.	14	7	WT	Uridine phosphorylase
	T14G10.1	pps-1	12	0	WT	Bifunctional ATP sulfurylase/adenosine 5'-phosphosulfate kinase
	R53.2	.	11	1	WT	Thymidylate kinase/adenylate kinase
	ZC395.7	hap-1	11	1	WT	Inosine triphosphate pyrophosphatase
	E02H1.6	.	11	3	Lva	Predicted nucleotide kinase/nuclear protein involved oxidative stress response
	T03F1.8	.	11	1	Gro Pvl Unc	Guanylate kinase
	F25H2.5	.	461	196	Emb Pvl Stp	Nucleoside diphosphate kinase
	T23G5.1	rnr-1	37	2	Emb Pvl Ste	Ribonucleotide reductase, alpha subunit
	C29E4.8	.	17	1	Emb Gro Lva Ste	Adenylate kinase
	F40F8.1	.	17	4	Emb	Uridylate kinase/adenylate kinase
	K07A1.2	.	12	1	Cyk Emb Ste	dUTPase
	C41D11.8	cps-6	12	1	Ced	Mitochondrial endonuclease
	Y110A7A.4	.	17	0	Bmd Emb	Thymidylate synthase
	C03C10.3	rnr-2	50	2	Adl Cyk Emb Pvl Rup Ste	Ribonucleotide reductase, beta subunit
Carbohydrate transport and metabolism
	T25E12.5	.	33	0	WT	Glycosyl transferase, family 8 - glycogenin
	W06B4.1	.	25	0	WT	N-Acetylglucosamine kinase
	C03E10.4	gly-20	15	1	WT	N-acetylglucosaminyltransferase
	F59E12.13	fut-3	12	0	WT	Fucosyltransferase
	B0491.1	.	11	0	WT	Mannosyltransferase
	C38C10.2	.	35	2	WT	Permease of the major facilitator superfamily
	Y57G11C.3	.	15	2	WT	6-phosphogluconolactonase - like protein
	ZK829.9	.	14	0	WT	Permease of the major facilitator superfamily
	Y110A7A.6	.	13	5	WT	Fructose-6-phosphate 2-kinase/fructose-2,6-biphosphatase
	C16C10.10	tag-73	10	1	WT	Predicted glyoxalase
	T10C6.6	.	10	2	WT	Permease of the major facilitator superfamily
	F54E7.1	.	10	4	WT	UDP-galactose transporter related protein
	D2030.1	.	9	4	WT	Mannosyl-oligosaccharide alpha-1,2-mannosidase and related glycosyl hydrolases
	C03H5.2	.	22	0	Ste	Predicted UDP-galactose transporter
	Y39E4B.5	.	15	0	Lva	Permease of the major facilitator superfamily
	T25B9.9	.	27	7	Emb Let	6-phosphogluconate dehydrogenase
	T07C4.7	mev-1	40	2	Emb Gro Stp	Succinate dehydrogenase, cytochrome b subunit
	K08E3.5	.	27	10	Emb Gro Lva	UDP-glucose pyrophosphorylase
	F14B4.2	.	29	8	Emb	Hexokinase
	Y111B2A.20	.	14	0	Emb	UDP-galactose transporter related protein
	F21D5.1	.	14	0	Emb	Phosphoglucomutase/phosphomannomutase
	R05F9.6	.	13	3	Emb	Phosphoglucomutase
	T22F3.3	.	55	3	Cyk Emb	Glycogen phosphorylase
	F01G10.1	.	39	9	Clr Emb Gro Lva	Transketolase
	F59B2.3	.	10	3	Bmd Emb Let Ste	N-acetyl-glucosamine-6-phosphate deacetylase
	R07H5.8	.	32	9	Bmd Emb Gro Lva Ste	Possible pfkB family carbohydrate kinase
	Y46G5A.31	gsy-1	10	1	Bmd Emb Let Unc	Glycogen synthase
Lipid transport and metabolism
	ZK742.5	lbp-4	14	0	WT	Fatty acid-binding protein FABP
	F08F3.2	acl-6	14	0	WT	Mitochondrial glycerol-3-phosphate acyltransferase GPAT
	ZK809.2	acl-3	9	0	WT	Phosphate acyltransferase
	Y40B10A.1	lbp-9	70	4	WT	Fatty acid-binding protein FABP
	F53C3.13	.	22	7	WT	Lipid phosphate phosphatase and related enzymes of the PAP2 family
	T06E8.1	acl-2	17	2	WT	1-acyl-sn-glycerol-3-phosphate acyltransferase
	R07H5.2	cpt-2	17	3	WT	Carnitine O-acyltransferase CPT2/YAT1
	T12D8.3	.	16	1	WT	Acyl-CoA-binding protein
	ZK265.9	.	16	2	WT	Inositol phospholipid synthesis protein, Scs3p
	F36A2.9	.	14	3	WT	Phospholipase
	Y46G5A.17	cpt-1	13	0	WT	Carnitine O-acyltransferase CPTI
	F38H4.8	ech-2	10	0	WT	Enoyl-CoA isomerase
	K04G2.11	.	9	0	WT	Lysophospholipase
	B0361.7	.	9	1	WT	Lysosomal & prostatic acid phosphatases
	F33D4.4	.	9	1	WT	Fatty acid desaturase
	F37C12.7	.	29	4	Emb Rup Stp Unc	Acyl-CoA synthetase
	F09F7.4	.	23	1	Emb Gro	Enoyl-CoA hydratase
	F44B9.5	.	13	1	Emb	Predicted phosphate acyltransferase, contains PlsC domain
	F19H6.4	.	9	0	Emb	Steroid reductase
	T05G5.6	ech-6	22	0	Clr Gro Lva	Enoyl-CoA hydratase
	T17E9.2	.	37	0	Clr Emb Gro Let Lva Sck Ste Unc	N-myristoyl transferase
	F30A10.6	.	20	1	Bmd Emb Gro Lva Ste	Putative phosphoinositide phosphatase
	C08H9.2	.	16	7	Bmd Dpy Gro Pvl Slu Unc	Vigilin
	C42D8.2	vit-2	9	0	Age	Predicted lipoprotein
Coenzyme, inorganic ion transport and metabolism, secondary metabolites biosynthesis, transport and catabolism
	C45G3.5	.	11	2	Emb Ste	Lipoate-protein ligase A
	M7.5	atgr-7	10	2	Emb	Ubiquitin activating E1 enzyme-like protein
	K02F2.2	.	46	12	Bmd Emb Let Lon Lva Sck Ste Unc	S-adenosylhomocysteine hydrolase
	Y57G11C.11	coq-3	12	3	Age	Methyltransferases
	K07H8.2	.	15	4	WT	Predicted divalent cation transporter
	ZK353.7	.	9	0	WT	Predicted Cu2+ homeostasis protein CutC
	C15F1.7	sod-1	38	19	WT	Cu2+/Zn2+ superoxide dismutase SOD1
	F10D11.1	sod-2	36	1	WT	Manganese superoxide dismutase
	C56A3.6	.	13	3	WT	Ca2+ binding protein, contains EF-hand motifs
	C01F6.8	icl-1	24	4	Emb Gro Lva Ste Unc	Chloride ion current inducer protein
	T26C5.3	.	10	3	Emb	Acetyl-CoA transporter
	ZC395.3	toc-1	15	1	Clr Egl Gro Sck	Putative Zn2+ transporter MSC2 (cation diffusion facilitator superfamily)
	C17E4.9	.	29	10	Bmd Dpy Emb Gro Lva Unc	Na+/K+ ATPase, beta subunit
	C01G8.3	dhs-1	10	0	WT	Dehydrogenases with different specificities (related to short-chain alcohol dehydrogenases)
	C15H11.4	dhs-22	22	4	WT	Dehydrogenases with different specificities (related to short-chain alcohol dehydrogenases)
	Y42G9A.6	.	13	2	WT	Transporter, ABC superfamily (Breast cancer resistance protein)
	C27D8.4	.	9	0	WT	Dehydrogenases with different specificities (related to short-chain alcohol dehydrogenases)
	M176.2	.	9	1	Clr Emb Gro Lva Pch	Glutathione synthetase
	F01G4.2	ard-1	13	5	Bmd Emb Lva Pvl Slu Ste Stp Unc	Short-chain alcohol dehydrogenase/3-hydroxyacyl-CoA dehydrogenase
4) Unknown and other functions
	C01G10.8	.	58	11	WT	~ Interpro domain IPR013538 (Activator of Hsp90 ATPase homologue 1-like)
	D1081.7	.	51	1	WT	~ Mus musculus Dentin sialophosphoprotein precursor (Dentin matrix protein 3) (DMP-3)s[Contains: Dentin phosphoprotein (Dentin phosphophoryn) (DPP); Dentinssialoprotein (DSP)].; SW:P97399
	W05F2.3	.	43	1	WT	~ Enterococcus faecalis Tail protein.; TR:Q838T5
	R119.7	.	37	0	WT	~ Pfam domain PF00076 (RNA recognition motif. (a.k.a. RRM, RBD, or RNP domain))~ Interpro domains IPR012677 (Nucleotide-binding, alpha-beta plait), IPR000504 (RNA-binding region RNP-1 (RNA recognition motif))
	K03B4.2	.	36	5	WT	~ Brachydanio rerio Zgc:85667.; TR:Q6NV15
	F49C12.9	.	34	0	WT	~ Pfam domain PF00627 (UBA/TS-N domain)~ Interpro domains IPR000449 (Ubiquitin-associated), IPR009060 (UBA-like)
	T05B9.1	.	32	1	WT	~ Shewanella sp PV-4 PspA/IM30.; TR:Q33QG8
	F56C9.6	.	24	0	WT	~ Dictyostelium discoideum AX4 Hypothetical protein.; TR:Q54G21
	F30F8.1	.	24	1	WT	~ Sus scrofa Gastric mucin (Fragment).; TR:Q29071
	F14H3.6	.	22	0	WT	~ Neurospora crassa Related to muscle-derived protein (Neurite-outgrowth-promoting).; TR:Q6MW32
	T28D9.1	.	22	3	WT	~ Magnetococcus sp MC-1 Hypothetical protein (Fragment).; TR:Q3XNB9
	C41D11.5	.	21	0	WT	~ Tetrahymena thermophila SB210 Hypothetical protein.; TR:Q23ZE0
	W08F4.3	.	20	2	WT	~ Pfam domain PF04622 (ERG2 and Sigma1 receptor like protein)~ Interpro domain IPR006716 (ERG2 and sigma1 receptor-like protein)
	B0304.2	.	18	1	WT	~ Arabidopsis thaliana Hypothetical protein F17O14.14.; TR:Q9C9Y9
	F59A3.2	.	17	0	WT	~ Interpro domain IPR000694 (Proline-rich region)
	C34B2.2	kbp-5	17	1	WT	C. elegans KBP-5 protein; ~ Entamoeba histolytica HM-1:IMSS Latent nuclear antigen, putative.; TR:Q517D6
	Y69A2AR.28	.	17	1	WT	~ Azotobacter vinelandii AvOP Von Willebrand factor, type A precursor.; TR:Q4J5D5
	Y75B12B.1	.	16	0	WT	~ Adineta vaga Transposase.; TR:Q45FH5
	T20G5.11	rde-4	16	0	WT	C. elegans RDE-4 protein; ~ Pfam domain PF00035 (Double-stranded RNA binding motif)~ Interpro domain IPR001159 (Double-stranded RNA binding)
	M01F1.8	.	16	0	WT	~ Interpro domain IPR000694 (Proline-rich region)
	Y14H12B.1	.	15	0	WT	~ Interpro domain IPR007087 (Zinc finger, C2H2-type)
	R05D11.8	edc-3	15	0	WT	C. elegans EDC-3 protein; ~ Candida glabrata Epa5p.; TR:Q6VBJ4
	T05H4.11	.	15	3	WT	~ Candida glabrata Similar to sp|P25623 Saccharomyces cerevisiae YCR030c.; TR:Q6FJP9
	T27F6.4	.	14	0	WT	~ Drosophila melanogaster Flybase gene name is Suv4-20-PA; FLYBASE:CG13363-PA
	T05F1.2	.	13	0	WT	~ Interpro domain IPR009071 (High mobility group box)
	T10B11.3	ztf-4	12	0	WT	C. elegans ZTF-4 protein; ~ Pfam domain PF00076 (RNA recognition motif. (a.k.a. RRM, RBD, or RNP domain))~ Interpro domains IPR012677 (Nucleotide-binding, alpha-beta plait), IPR000504 (RNA-binding region RNP-1 (RNA recognition motif)), IPR007087 (Zinc finger, C2H2-type)
	F12F6.1	.	12	1	WT	~ Debaryomyces hansenii Similar to sp|P28742 Saccharomyces cerevisiae YBL063w KIP1 kinesin-srelated protein.; TR:Q6BQE2
	F48A11.4	.	11	1	WT	~ Plasmodium yoelii yoelii Hypothetical protein PY03269.; TR:Q7RJJ1
	ZK1067.3	.	11	1	WT	~ Gibberella zeae Hypothetical protein.; TR:Q4I9I4
	ZC477.5	.	11	1	WT	~ Drosophila melanogaster Flybase gene name is CG13588-PA; FLYBASE:CG13588-PA
	K07A1.1	.	11	2	WT	~ Trypanosoma brucei Hypothetical protein.; TR:Q4GYH7
	F44E7.5	.	10	0	WT	~ Enterococcus faecalis Hypothetical protein.; TR:Q832I0
	C39E9.12	.	10	0	WT	~ Pfam domain PF02037 (SAP domain)~ Interpro domain IPR003034 (DNA-binding SAP)
	B0238.9	.	10	2	WT	~ Mus musculus 15 days embryo head cDNA, RIKEN full-length enriched library,sclone:4022425C14 product:Homolog of DROSOPHILA HEADCASE (DJ225E12.1)shomolog.; TR:Q3V1N5
	Y32F6A.1	.	9	0	WT	~ Pfam domain PF00856 (SET domain)~ Interpro domain IPR001214 (Nuclear protein SET)
	W03G1.6	.	9	0	WT	~ Pfam domains PF07714 (Protein tyrosine kinase), PF02149 (Kinase associated domain 1), PF00069 (Protein kinase domain)~ Interpro domains IPR001772 (Kinase-associated, C-terminal), IPR002290 (Serine/threonine protein kinase), IPR011009 (Protein kinase-like), IPR011355 (Predicted serine/threonine protein kinase, PksC), IPR001245 (Tyrosine protein kinase), IPR008271 (Serine/threonine protein kinase…
	C30F12.4	.	9	0	WT	~ Entamoeba histolytica HM-1:IMSS Hypothetical protein.; TR:Q50QR7
	C08C3.2	bath-15	9	0	WT	C. elegans BATH-15 protein; ~ Pfam domains PF00917 (MATH domain), PF00651 (BTB/POZ domain)~ Interpro domains IPR000210 (BTB), IPR008974 (TRAF-like), IPR002083 (MATH), IPR013069 (BTB/POZ)
	T02E1.2	.	9	2	WT	~ Plasmodium falciparum Hypothetical protein.; TR:Q8IJZ2
	Y18D10A.11	.	67	0	WT	~ Enterococcus faecalis Hypothetical protein.; TR:Q837I7
	Y51F10.2	.	48	0	WT	~ Pfam domain PF00097 (Zinc finger, C3HC4 type (RING finger))~ Interpro domain IPR001841 (Zinc finger, RING-type)
	Y59A8B.12	.	46	0	WT	~ Arabidopsis thaliana Putative cullin; 66460-68733.; TR:Q9C9L0
	W04C9.2	.	29	4	WT	~ Clostridium acetobutylicum Small subunit of NADPH-dependent glutamate synthase.; TR:Q97IG7
	Y69A2AR.3	.	25	1	WT	~ Drosophila pseudoobscura GA11174-PA (Fragment).; TR:Q29H19
	F46F11.6	.	18	1	WT	~ Pfam domain PF00646 (F-box domain)~ Interpro domain IPR001810 (Cyclin-like F-box)
	B0035.18	.	18	4	WT	~ Drosophila melanogaster Flybase gene name is CG31644-PA; FLYBASE:CG31644-PA
	Y45G5AL.1	.	17	2	WT	~ Anopheles gambiae str PEST ENSANGP00000012654.; TR:Q7PMC8
	Y46E12BL.3	.	15	0	WT	~ Pfam domains PF07525 (SOCS box), PF00622 (SPRY domain)~ Interpro domains IPR001870 (B302, (SPRY)-like), IPR001680 (WD-40 repeat), IPR003877 (SPla/RYanodine receptor SPRY), IPR001496 (SOCS protein, C-terminal)
	Y37E11AL.3	.	15	0	WT	~ Methanosphaera stadtmanae Putative phosphoserine phosphatase (EC 3.1.3.3).; TR:Q2NFC4
	B0041.8	.	15	0	WT	~ Trypanosoma cruzi Hypothetical protein.; TR:Q4D227
	K10D2.5	.	15	1	WT	~ Pfam domain PF00173 (Cytochrome b5-like Heme/Steroid binding domain)~ Interpro domain IPR001199 (Cytochrome b5)
	F15D4.3	.	15	2	WT	~ Brachydanio rerio Hypothetical protein zgc:73345.; TR:Q6NYD1
	R07E5.11	.	14	0	WT	~ Medicago truncatula Hypothetical protein.; TR:Q1SPH7
	F33D4.8	.	14	3	WT	~ Schistosoma japonicum SJCHGC05093 protein.; TR:Q5DDS1
	T07E3.3	.	13	1	WT	~ Pongo pygmaeus Hypothetical protein DKFZp459M1330.; TR:Q5RDN0
	Y39B6A.37	.	12	0	WT	~ Candida albicans SC5314 Likely oxysterol-binding protein.; TR:Q5A7E2
	D2063.3	.	12	1	WT	~ Pfam domains PF00085 (Thioredoxin), PF00462 (Glutaredoxin)(2)~ Interpro domains IPR002109 (Glutaredoxin), IPR005746 (Thioredoxin), IPR012335 (Thioredoxin fold), IPR013766 (Thioredoxin domain), IPR004480 (Glutaredoxin-related protein), IPR006662 (Thioredoxin-related), IPR006663 (Thioredoxin domain 2), IPR012336 (Thioredoxin-like fold), IPR011899 (Glutaredoxin, eukaryotic and viruses)
	R01B10.6	.	11	0	WT	~ Schistosoma japonicum Clone ZZD1050 mRNA sequence.; TR:Q86FG4
	D1007.16	.	11	0	WT	~ Gallus gallus ELL-associated factor 2.; SW:Q5ZHP7
	Y23H5A.2	.	11	1	WT	~ Ancylostoma ceylanicum Spindle assembly abnormal protein 5, SAS-5.; TR:Q6KC48
	C27F2.7	.	11	1	WT	~ Pfam domain PF00646 (F-box domain)~ Interpro domain IPR001810 (Cyclin-like F-box)
	C34D4.13	.	11	1	WT	~ Methanosphaera stadtmanae CobN.; TR:Q2NFB0
	K07G5.6	.	11	2	WT	~ Pfam domain PF00762 (Ferrochelatase)~ Interpro domain IPR001015 (Ferrochelatase)
	Y39A3CR.1	smi-1	11	2	WT	C. elegans SMI-1 protein; ~ Pfam domain PF04938 (Survival motor neuron (SMN) interacting protein 1 (SIP1))~ Interpro domain IPR007022 (Survival motor neuron interacting protein 1)
	Y37E11AM.2	.	10	1	WT	~ Aspergillus fumigatus Protein bfr2.; SW:Q4WMI1
	C26E6.11	mmab-1	10	4	WT	C. elegans MMAB-1 protein; ~ Pfam domain PF01923 (Cobalamin adenosyltransferase)~ Interpro domains IPR012228 (ATP:cobalamin adenosyltransferase, PduO), IPR002779 (Cobalamin adenosyltransferase)
	T01C3.2	.	9	0	WT	~ Arabidopsis thaliana Hypothetical protein At3g27100.; TR:Q6NQ54
	M01E5.3	.	9	1	WT	~ Ashbya gossypii AFL194Wp.; TR:Q755Q6
	ZK1236.6	pqn-96	9	1	WT	C. elegans PQN-96 protein; ~ Cryptococcus neoformans Hypothetical protein.; TR:Q5K9U3
	F54C1.3	mes-3	9	2	Ste Stp	C. elegans MES-3 protein; ~ Buchnera aphidicola Ribosomal protein L24.; TR:Q5EU65
	Y67H2A.5	.	49	14	Sck Ste	~ Marinobacter aquaeolei VT8 Probable rubredoxin reductase.; TR:Q36T55
	Y119D3B.15	.	12	5	Sck Ste	~ Pfam domain PF05160 (DSS1/SEM1 family)~ Interpro domain IPR007834 (DSS1/SEM1)
	C15C8.7	.	12	5	Sck Ste	~ Trypanosoma brucei Phosphotransferase, putative (EC 2.7.-.-).; TR:Q385M0
	ZK688.9	.	20	0	Gdb Unc	~ Pfam domain PF04176 (TIP41-like family)~ Interpro domain IPR007303 (TIP41-like protein)
	C05D2.5	gak-1	9	0	Gdb Ste	C. elegans GAK-1 protein; ~ Pfam domain PF02178 (AT hook motif)~ Interpro domain IPR000637 (HMG-I and HMG-Y, DNA-binding)
	F25B5.2	.	10	0	Pvl Ste	~ Streptococcus agalactiae Serine-rich repeat protein 2.; TR:Q49RA6
	T07A9.11	rps-24	612	64	Lva Sck Ste	C. elegans RPS-24 protein; ~ Pfam domain PF01282 (Ribosomal protein S24e)~ Interpro domain IPR001976 (Ribosomal protein S24e)
	C01G8.6	.	10	0	Let	~ Streptococcus agalactiae Serine-rich repeat protein.; TR:Q3S2Y8
	F13H10.4	.	9	1	Gro Unc	~ Pfam domain PF03200 (Mannosyl oligosaccharide glucosidase)~ Interpro domains IPR004888 (Glycoside hydrolase, family 63), IPR008928 (Six-hairpin glycosidase)
	C24D10.4	.	12	1	Gro Stp Unc	~ Chaetomium globosum CBS 14851 Hypothetical protein.; TR:Q2H8R7
	ZK686.1	.	24	0	Gro Pvl Stp	~ Interpro domain IPR004038 (Ribosomal protein L7Ae/L30e/S12e/Gadd45)
	F43D2.1	.	22	0	Gro Pvl Rup Stp Unc	~ Pfam domain PF00134 (Cyclin, N-terminal domain)~ Interpro domains IPR006670 (Cyclin), IPR006671 (Cyclin, N-terminal), IPR005258 (Cyclin ccl1), IPR011028 (Cyclin-like), IPR013763 (Cyclin-related)
	F28F8.5	.	9	0	Gro Pvl Rup Slu Stp Unc	~ Mycobacterium paratuberculosis Rne.; TR:Q73XP2
	F44E5.1	.	78	19	Gro	~ Aspergillus nidulans FGSC A4 Hypothetical protein.; TR:Q5AZ14
	T01H3.4	.	42	0	Emb Ste	~ Campylobacter upsaliensis RM3195 Poly E-rich protein, putative.; TR:Q4HQJ8
	F56F3.1	pqn-45	29	8	Emb Ste	C. elegans PQN-45 protein; ~ Interpro domain IPR006636 (Heat shock chaperonin-binding)
	F09G2.9	.	9	0	Emb Ste	~ Pfam domains PF02818 (PPAK motif), PF02178 (AT hook motif)(2)~ Interpro domains IPR000637 (HMG-I and HMG-Y, DNA-binding), IPR000116 (High mobility group proteins HMG-I and HMG-Y)
	Y23H5A.3	.	13	0	Emb Slu	~ Pseudoalteromonas atlantica T6c Hypothetical protein.; TR:Q3CRE3
	Y65B4BL.2	.	30	0	Emb Lva Ste	~ Saccharomyces cerevisiae Anchorage subunit of a-agglutinin of a-cells, highly O-glycosylated protein with N-terminal secretion signal and C-terminal signal for addition of GPI anchor to cell wall, linked to adhesion subunit Aga2p via two disulfide bonds; SGD:YNR044W
	ZK973.10	lpd-5	17	8	Emb Lva	C. elegans LPD-5 protein; ~ Pfam domain PF04800 (ETC complex I subunit conserved region)~ Interpro domain IPR006885 (ETC complex I subunit conserved region)
	Y54G9A.5	.	12	0	Emb Lon	~ Synechococcus sp N-acetylornithine aminotransferase.; TR:Q5N4I0
	C10H11.10	kca-1	12	0	Emb Lon	C. elegans KCA-1 protein; ~ Tetrahymena thermophila SB210 Hypothetical protein.; TR:Q242Q0
	Y39G10AR.12	tpxl-1	12	0	Emb Let Ste	C. elegans TPXL-1 protein; ~ Leishmania major strain Friedlin Proteophosphoglycan 5.; TR:Q4FX62
	Y57E12AL.6	.	36	3	Emb Let Sck Ste	~ Cryptosporidium parvum Domain similar to UMP1, proteasome maturation factor UMP1 (Fragment).; TR:Q5CUM3
	T25G3.2	chs-1	38	1	Emb Gdb Gro Ste	C. elegans CHS-1 protein; ~ Pfam domain PF03142 (Chitin synthase)~ Interpro domain IPR004835 (Fungal chitin synthase)
	C36B1.3	.	12	5	Emb Gro Lva Unc	~ Pfam domains PF01000 (RNA polymerase Rpb3/RpoA insert domain), PF01193 (RNA polymerase Rpb3/Rpb11 dimerisation domain)~ Interpro domains IPR009025 (RNA polymerase, RBP11-like), IPR011263 (RNA polymerase, RpoA/D/Rpb3-type), IPR011262 (RNA polymerase, insert), IPR011261 (RNA polymerase, dimerisation)
	C14C10.3	ril-2	10	0	Emb Gro Lva Ste	C. elegans RIL-2 protein; ~ Interpro domain IPR002885 (Pentatricopeptide repeat)
	C53A5.1	ril-1	92	15	Emb Gro Lva	C. elegans RIL-1 protein; ~ Pseudomonas fluorescens Hypothetical protein precursor.; TR:Q3KAC7
	C28C12.2	.	35	0	Emb Gro Him Lva Unc	~ Neurospora crassa Hypothetical protein NCU02793.1.; TR:Q7SDK2
	K07H8.10	.	25	4	Emb Gro	~ Pfam domain PF00076 (RNA recognition motif. (a.k.a. RRM, RBD, or RNP domain))~ Interpro domains IPR012677 (Nucleotide-binding, alpha-beta plait), IPR000533 (Tropomyosin), IPR000504 (RNA-binding region RNP-1 (RNA recognition motif))
	R10D12.14	.	64	2	Emb	~ Pfam domain PF02213 (GYF domain)~ Interpro domain IPR003169 (GYF)
	C35D10.13	.	42	0	Emb	~ Entamoeba histolytica HM-1:IMSS Hypothetical protein.; TR:Q50QI3
	F10G7.3	asf-1	29	1	Emb	C. elegans ASF-1 protein; ~ Pfam domain PF04729 (Anti-silencing protein, ASF1-like)~ Interpro domain IPR006818 (Anti-silencing protein, ASF1-like)
	C29E4.12	.	24	0	Emb	~ Rattus norvegicus Hypothetical protein MGC112899.; TR:Q4G012
	F57B10.14	.	21	2	Emb	~ Drosophila pseudoobscura GA13018-PA (Fragment).; TR:Q291A5
	T22A3.3	lst-1	17	0	Emb	C. elegans LST-1 protein; ~ Homo sapiens Hypothetical protein FLJ25416; ENSEMBL:ENSP00000329930
	F32D1.7	.	17	0	Emb	~ Interpro domain IPR005405 (Kv3.4 voltage-gated K+ channel)
	F59B2.6	zif-1	16	0	Emb	C. elegans ZIF-1 protein; ~ Rhizobium etli Hypothetical conserved protein.; TR:Q2KAN1
	Y54G9A.7	.	14	1	Emb	~ Drosophila melanogaster Flybase gene name is CG11876-PC; FLYBASE:CG11876-PC
	Y54G2A.5	.	13	3	Emb	~ Anopheles gambiae str PEST ENSANGP00000020338 (Fragment).; TR:Q7QBL8
	W02D9.2	.	12	1	Emb	~ Pfam domain PF04893 (Yip1 domain)~ Interpro domain IPR006977 (Yip1 domain)
	EEED8.3	.	11	0	Emb	~ Interpro domains IPR012674 (Calycin), IPR011038 (Calycin-like), IPR000463 (Cytosolic fatty-acid binding)
	B0393.6	.	11	0	Emb	~ Interpro domain IPR001841 (Zinc finger, RING-type)
	T24D1.1	sqv-5	11	1	Emb	C. elegans SQV-5 protein; ~ Pfam domain PF05679 (Chondroitin N-acetylgalactosaminyltransferase)~ Interpro domains IPR008957 (Fibronectin, type III-like fold), IPR008428 (Chondroitin N-acetylgalactosaminyltransferase)
	Y47G6A.24	mis-12	11	1	Emb	C. elegans MIS-12 protein; ~ Psychromonas sp CNPT3 Putative transglycosylase, Slt family protein.; TR:Q1ZI20
	K10D2.4	.	11	1	Emb	~ Oryza sativa Retrotransposon protein, putative, unclassified.; TR:Q2R264
	Y48E1B.12	csc-1	9	0	Emb	C. elegans CSC-1 protein; ~ Beta vulgaris Alanine and glutamic acid rich protein.; TR:Q949L6
	Y47G6A.1	inx-21	9	0	Emb	C. elegans INX-21 protein; ~ Pfam domain PF00876 (Innexin)~ Interpro domain IPR000990 (Innexin)
	K04F10.3	.	9	0	Emb	~ Tetrahymena thermophila SB210 Viral A-type inclusion protein repeat containing protein.; TR:Q23QC3
	F49E8.7	.	9	0	Emb	~ Parachlamydia sp subsp Acanthamoeba sp Hypothetical protein.; TR:Q6M9Q3
	C03D6.6	.	9	0	Emb	~ Mycobacterium flavescens PYR-GCK Ribonuclease E and G.; TR:Q274L5
	F41C3.4	.	18	1	Clr Let Lva Unc	~ Pfam domain PF04178 (Got1-like family)~ Interpro domain IPR007305 (Got1-like protein)
	T09A5.5	.	12	1	Clr Emb Lva	~ Dictyostelium discoideum AX4 Putative NADH dehydrogenase (Ubiquinone).; TR:Q1ZXN5
	Y48E1B.5	.	10	2	Clr Emb Gro Lva	~ Onchocerca volvulus Novel immunogenic protein NIP-2.; TR:Q9NJD6
	Y39A1A.13	.	13	0	Bmd Emb Pvl Rup Ste Stp Unc	~ Entamoeba histolytica HM-1:IMSS Hypothetical protein.; TR:Q515M9
	W01A8.4	.	24	3	Bmd Emb Lva	~ Pfam domain PF07225 (NADH-ubiquinone oxidoreductase B15 subunit (NDUFB4))~ Interpro domain IPR009866 (NADH-ubiquinone oxidoreductase, subunit NDUFB4)
	F27D4.2	.	9	1	Bmd Emb Let Lva Unc	~ Kluyveromyces lactis Similarities with sp|Q99383 Saccharomyces cerevisiae YOL123w HRP1 CFsIb.; TR:Q6CTG3
	C05C10.5	.	13	0	Bmd Emb Him	~ Arabidopsis thaliana Putative arginine/serine-rich protein.; TR:Q94AS1
	K11H3.6	.	16	1	Bmd Emb Gro Lva Ste	~ Pfam domain PF00444 (Ribosomal protein L36)~ Interpro domain IPR000473 (Ribosomal protein L36)
	F23H11.5	.	76	20	Bmd Emb Gro Lva	~ Caenorhabditis remanei Bra-2 (Fragment).; TR:Q4FE74
	T21C9.5	lpd-9	16	5	Bmd Emb Gro Let Lva Ste	C. elegans LPD-9 protein; ~ Candidatus Kuenenia stuttgartiensis Hypothetical protein.; TR:Q1PW12
	C26E6.6	.	11	0	Bmd Emb Gro Let Lva Ste	~ Pfam domain PF00297 (Ribosomal protein L3)~ Interpro domain IPR000597 (Ribosomal protein L3)
	Y59E9AL.7	.	20	2	-	~ Pfam domain PF05739 (SNARE domain)~ Interpro domain IPR000727 (Target SNARE coiled-coil region)
	F27D4.7	.	16	3	-	~ Pfam domain PF07770 (SFT2-like protein)~ Interpro domain IPR011691 (SFT2-like)
	C43E11.12	.	10	2	-	~ Homo sapiens Protein C6orf51; ENSEMBL:ENSP00000285440
	Y48G8AL.15	.	9	1	-	~ Pfam domain PF00334 (Nucleoside diphosphate kinase)~ Interpro domains IPR001564 (Nucleoside diphosphate kinase), IPR012005 (Nucleoside-diphosphate kinase)
	C54C6.6	.	9	3	-	~ Pfam domain PF05018 (Protein of unknown function (DUF667))~ Interpro domain IPR007714 (Protein of unknown function DUF667)
	F35C11.5	.	53	1	WT	~ Interpro domains IPR002114 (Phosphotransferase system, HPr serine phosphorylation site), IPR013090 (Phospholipase A2, active site)
	T07C4.3	.	30	0	WT	~ Plasmodium falciparum Erythrocyte membrane-associated giant protein antigen 332.; TR:Q9U459
	R04D3.3	.	26	0	WT	~ Dictyostelium discoideum AX4 Hypothetical protein.; TR:Q54QQ2
	K05C4.7	.	24	1	WT	~ Brachydanio rerio Zgc:103489.; TR:Q5PR58
	F58G11.3	.	23	1	WT	~ Candida glabrata Epa5p.; TR:Q6VBJ4
	C38D4.4	.	15	0	WT	~ Sus scrofa Gastric mucin (Fragment).; TR:Q29071
	T21C9.13	.	14	0	WT	~ Syntrophomonas wolfei subsp wolfei str Goettingen Hypothetical protein.; TR:Q3GCB7
	C48B4.7	.	13	0	WT	~ Medicago truncatula Hypothetical protein.; TR:Q1T3D2
	R74.8	.	12	2	WT	~ Bacillus cereus subsp cytotoxis NVH 391-98 Hypothetical protein precursor.; TR:Q2E8Q9
	T07G12.12	him-8	10	0	WT	C. elegans HIM-8 protein; ~ Interpro domain IPR007087 (Zinc finger, C2H2-type)
	C48B4.10	.	10	0	WT	~ Trypanosoma cruzi marinkellei NADH dehydrogenase subunit 1 (Fragment).; TR:Q8LUN3
	B0001.3	.	10	1	WT	~ Schizosaccharomyces pombe SPBC1711.05 protein.; TR:Q9P785
	F55A11.7	.	10	1	WT	~ Pfam domain PF00097 (Zinc finger, C3HC4 type (RING finger))~ Interpro domains IPR001841 (Zinc finger, RING-type), IPR011016 (RINGv)
	F13D12.5	.	9	0	WT	~ Interpro domain IPR001814 (Filamentous bacteriophage Vg4 protein)
	C17E7.9	.	9	0	WT	~ Drosophila pseudoobscura GA15178-PA (Fragment).; TR:Q298D5
	Y71F9AL.9	.	46	14	WT	~ Interpro domain IPR001778 (Pollen allergen Poa pIX/Phl pVI, C-terminal)
	Y73B6BL.23	.	32	0	WT	~ Sus scrofa Mediator of DNA damage checkpoint protein 1.; SW:Q767L8
	ZK616.5	.	25	1	WT	~ Homo sapiens Calcyon D1 dopamine receptor-interacting protein; ENSEMBL:ENSP00000357543
	F35D11.4	.	23	1	WT	~ Pfam domain PF01928 (CYTH domain)~ Interpro domains IPR008172 (Adenylate cyclase), IPR008173 (Adenylyl cyclase CyaB)
	R107.5	.	22	0	WT	~ Interpro domain IPR008973 (C2 calcium/lipid-binding region, CaLB)
	C09G9.1	.	13	5	WT	~ Drosophila pseudoobscura GA12132-PA (Fragment).; TR:Q28YY1
	C27C7.1	.	12	0	WT	~ Drosophila melanogaster Flybase gene name is CG14366-PA; FLYBASE:CG14366-PA
	B0261.7	.	12	1	WT	~ Trypanosoma cruzi Zinc-finger protein, putative.; TR:Q4DT67
	K02F6.1	.	12	4	WT	~ Pfam domain PF00098 (Zinc knuckle)~ Interpro domains IPR009007 (Peptidase aspartic, catalytic), IPR001878 (Zinc finger, CCHC-type), IPR001969 (Peptidase aspartic, active site)
	Y48G10A.2	.	11	0	WT	~ Toxocara canis Myosin heavy chain (Fragment).; TR:Q9BLM9
	K02B9.1	.	11	0	WT	~ Plasmodium falciparum Hypothetical protein.; TR:Q8ILR9
	T13B5.8	.	10	0	WT	~ Interpro domains IPR006030 (Molluscan rhodopsin C-terminal tail), IPR009148 (Streptococcal non-M secreted SibA)
	F28B3.10	.	10	5	WT	~ Schistosoma japonicum SJCHGC05781 protein.; TR:Q5DE78
	Y44E3A.6	.	9	1	WT	~ Interpro domains IPR001254 (Peptidase S1 and S6, chymotrypsin/Hap), IPR000253 (Forkhead-associated)
	F30B5.4	.	16	3	Ste	~ Pfam domain PF01494 (FAD binding domain)~ Interpro domain IPR002938 (Monooxygenase, FAD-binding)
	Y48G1C.7	.	11	2	Gro Lva Pvl Ste Stp Unc	~ Plasmodium falciparum Gene 11-1 protein.; TR:Q8I6U6
	H02I12.1	.	140	0	Emb Ste	~ Pfam domain PF01607 (Chitin binding Peritrophin-A domain)~ Interpro domain IPR002557 (Chitin binding Peritrophin-A)
	F44G4.2	.	63	7	Emb Lva	~ Homo sapiens NADH-ubiquinone oxidoreductase AGGG subunit; ENSEMBL:ENSP00000247866
	B0280.5	.	105	0	Emb	~ Pfam domain PF01607 (Chitin binding Peritrophin-A domain)~ Interpro domains IPR000363 (Adrenergic receptor, alpha-1A), IPR002557 (Chitin binding Peritrophin-A)
	C07G2.1	cej-1	93	2	Emb	C. elegans CEJ-1 protein; ~ Pfam domain PF01607 (Chitin binding Peritrophin-A domain)~ Interpro domain IPR002557 (Chitin binding Peritrophin-A)
	F18A1.7	.	46	0	Emb	~ Photobacterium profundum 3TCK Hypothetical protein.; TR:Q1Z8F4
	C17E7.4	.	11	0	Emb	~ Interpro domain IPR010978 (tRNA-binding arm)
	Y62E10A.14	.	10	0	Emb	~ Schistosoma japonicum SJCHGC06502 protein.; TR:Q5DFS7
	Y17G9B.9	.	10	0	Emb	~ Charybdis feriatus Vitellogenin.; TR:Q5XXZ5
	B0035.6	.	10	2	Emb	~ Interpro domain IPR009071 (High mobility group box)
	T07F8.3	gld-3	23	0	Bmd Emb Fog Gpro Let Mog Ste	C. elegans GLD-3 protein; ~ Interpro domain IPR004088 (KH, type 1)
	Y54G11A.11	.	14	3	WT	~ Pfam domain PF05129 (Transcription elongation factor Elf1 like)~ Interpro domain IPR007808 (Protein of unknown function DUF701, zinc-binding putative)
	C08C3.4	.	10	0	Ste	~ Interpro domain IPR000210 (BTB)
	ZK381.4	pgl-1	22	0	WT	C. elegans PGL-1 protein; ~ Interpro domain IPR002952 (Eggshell protein)
	F56A8.5	.	11	0	WT	~ Pfam domain PF00646 (F-box domain)~ Interpro domain IPR001810 (Cyclin-like F-box)
	Y14H12B.2	.	9	0	WT	~ Pfam domain PF04435 (Domain of unknown function (DUF545))~ Interpro domain IPR006570 (SPK)
	C18G1.4	pgl-3	27	0	Emb	C. elegans PGL-3 protein; ~ Interpro domain IPR002952 (Eggshell protein)
	C27D9.1	.	9	0	Bmd Emb Ste Stp	~ Pfam domain PF06542 (Protein of unknown function (DUF1114))~ Interpro domain IPR009497 (Protein of unknown function DUF1114)
	F32D8.5	.	9	0	Emb Gro Sck Stp	~ Pfam domain PF06979 (Protein of unknown function (DUF1301))~ Interpro domain IPR009724 (Protein of unknown function DUF1301)
	F41E6.13	atgr-18	15	7	Gro	C. elegans ATGR-18 protein; ~ Pfam domain PF00400 (WD domain, G-beta repeat)~ Interpro domain IPR001680 (WD-40 repeat)
	T05H4.14	gad-1	10	0	Emb	C. elegans GAD-1 protein; ~ Pfam domain PF00400 (WD domain, G-beta repeat)~ Interpro domains IPR011046 (WD40-like), IPR001680 (WD-40 repeat)
	Y37E3.1	.	13	1	WT	~ Pfam domains PF07719 (Tetratricopeptide repeat), PF00515 (Tetratricopeptide repeat)(3)~ Interpro domains IPR013026 (Tetratricopeptide region), IPR011990 (Tetratricopeptide-like helical), IPR001440 (Tetratricopeptide TPR_1), IPR013105 (Tetratricopeptide TPR_2)
	K08E7.1	.	9	2	WT	~ Pfam domain PF07534 (TLD)~ Interpro domain IPR006571 (TLDc)
	K08F11.3	.	48	3	Emb Ste	~ Pfam domain PF01399 (PCI domain)~ Interpro domain IPR000717 (Proteasome component region PCI)
	C36B1.12	imp-1	28	0	WT	C. elegans IMP-1 protein; ~ Pfam domain PF04258 (Signal peptide peptidase)~ Interpro domains IPR007369 (Peptidase A22B, minor histocompatibility antigen H13), IPR006639 (Peptidase A22, presenilin signal peptide)
	T22C1.1	.	12	4	WT	~ Pfam domain PF02207 (Putative zinc finger in N-recognin (UBR box))~ Interpro domains IPR011011 (Zinc finger, FYVE/PHD-type), IPR001965 (Zinc finger, PHD-type), IPR003126 (Zinc finger, N-recognin)
	Y65B4A.3	.	16	4	Gro Let Lva Prl Ric Unc	~ Pfam domain PF03357 (ESCRT-III complex subunit)~ Interpro domain IPR005024 (Snf7)
	F25H2.4	.	33	3	Clr Emb Gro Lva Stp Unc	~ Pfam domain PF03665 (Uncharacterised protein family (UPF0172))~ Interpro domain IPR005366 (Protein of unknown function UPF0172)
	Y73E7A.6	.	10	1	WT	~ Pfam domain PF06726 (Bladder cancer-related protein BC10)~ Interpro domain IPR009598 (Bladder cancer-related BC10)
	Y54E5A.5	.	22	8	WT	~ Pfam domain PF05516 (Domain of Unknown Function (DUF757))~ Interpro domain IPR008476 (Protein of unknown function DUF757)
	F29F11.3	.	13	0	WT	~ Interpro domain IPR012089 (PP-loop ATPase, YdaO-related)
	M01E11.2	.	11	0	WT	~ Pfam domain PF08216 (Eukaryotic domain of unknown function (DUF1716))~ Interpro domains IPR000225 (Armadillo), IPR013180 (Protein of unknown function DUF1716, eukaryotic), IPR011989 (Armadillo-like helical)
	F36D4.5	.	11	3	WT	~ Pfam domain PF05903 (PPPDE putative peptidase domain)~ Interpro domain IPR008580 (Protein of unknown function DUF862, eukaryotic)
	F42H10.2	.	10	0	WT	~ Pfam domain PF06747 (CHCH domain)~ Interpro domains IPR010625 (CHCH), IPR013032 (EGF-like region)
	C16C10.11	.	70	22	WT	~ Pfam domain PF06747 (CHCH domain)~ Interpro domains IPR010625 (CHCH), IPR000104 (Antifreeze protein, type I), IPR000694 (Proline-rich region)
	F10C5.2	.	22	0	WT	~ Xenopus tropicalis Novel protein.; TR:Q28EH9
	R04F11.5	.	20	1	WT	~ Brachydanio rerio Zgc:110046 protein (Fragment).; TR:Q6DH39
	Y62E10A.10	.	20	7	WT	~ Pfam domain PF05863 (Eukaryotic protein of unknown function (DUF850))~ Interpro domain IPR008568 (Protein of unknown function DUF850, transmembrane eukaryotic)
	F32A11.1	.	18	1	WT	~ Interpro domain IPR006021 (Staphylococcus nuclease (SNase-like))
	C33H5.19	.	17	1	WT	~ Homo sapiens hypothetical protein LOC157378; ENSEMBL:ENSP00000297632
	F38A5.1	.	15	4	WT	~ Pfam domain PF07910 (Protein of unknown function (DUF1671))~ Interpro domain IPR012462 (Protein of unknown function DUF1671)
	Y73F8A.25	.	14	0	WT	~ Schistosoma japonicum Clone ZZZ33 mRNA sequence.; TR:Q86E20
	K02B2.3	.	14	0	WT	~ Pfam domain PF04678 (Protein of unknown function, DUF607)~ Interpro domain IPR006769 (Protein of unknown function DUF607)
	F25H9.7	.	14	1	WT	~ Pfam domain PF05882 (ACN9 family)~ Interpro domain IPR008381 (ACN9)
	R07E5.13	.	12	0	WT	~ Pfam domain PF03650 (Uncharacterised protein family (UPF0041))~ Interpro domain IPR005336 (Protein of unknown function UPF0041)
	F55A11.1	.	12	4	WT	~ Pfam domain PF00036 (EF hand)~ Interpro domains IPR002048 (Calcium-binding EF-hand), IPR011992 (EF-Hand type)
	C40H1.6	.	12	5	WT	~ Anopheles gambiae str PEST ENSANGP00000010523 (Fragment).; TR:Q7PND3
	B0336.5	.	11	0	WT	~ Interpro domain IPR003194 (Transcription initiation factor IIA, gamma subunit)
	ZK616.3	.	11	1	WT	~ Pfam domain PF06747 (CHCH domain)~ Interpro domain IPR010625 (CHCH)
	F17A9.2	.	11	1	WT	~ Pfam domains PF04676 (Protein similar to CwfJ C-terminus 2), PF04677 (Protein similar to CwfJ C-terminus 1)~ Interpro domains IPR006768 (Protein similar to CwfJ, C-terminal 1), IPR006767 (Protein similar to CwfJ, C-terminal 2)
	T07A5.2	.	10	1	WT	~ Pfam domain PF05216 (UNC-50 family)~ Interpro domain IPR007881 (UNC-50)
	C05C8.1	.	10	1	WT	~ Interpro domain IPR006553 (Leucine-rich repeat, cysteine-containing subtype)
	R12C12.6	.	10	3	WT	~ Pfam domain PF05434 (TMEM9)~ Interpro domain IPR008853 (TMEM9)
	Y57G11C.33	.	9	0	WT	~ Anopheles gambiae str PEST ENSANGP00000020436 (Fragment).; TR:Q7PQN9
	Y50D7A.9	.	9	0	WT	~ Pfam domain PF01709 (Domain of unknown function DUF28)~ Interpro domain IPR002876 (Protein of unknown function DUF28)
	Y113G7A.9	dcs-1	9	0	WT	C. elegans DCS-1 protein; ~ Pfam domain PF05652 (Scavenger mRNA decapping enzyme (DcpS))~ Interpro domain IPR008594 (Scavenger mRNA decapping enzyme)
	Y55F3AM.9	.	9	1	WT	~ Pfam domain PF04424 (Protein of unknown function (DUF544))~ Interpro domain IPR007518 (Protein of unknown function DUF544)
	F26A3.1	.	9	2	WT	~ Interpro domains IPR008262 (Lipase, active site), IPR000379 (Esterase/lipase/thioesterase)
	T19B10.6	.	17	1	Ste Stp	~ Interpro domains IPR006025 (Peptidase M, neutral zinc metallopeptidases, zinc-binding site), IPR006642 (Zinc finger, Rad18-type putative), IPR006640 (Protein of unknown function SprT)
	F42G8.10	.	39	4	Lva	~ Schistosoma japonicum Hypothetical protein.; TR:Q5DEJ4
	K05C4.2	.	35	5	Gro Unc	~ Pfam domain PF07086 (Protein of unknown function (DUF1352))~ Interpro domain IPR009787 (Protein of unknown function DUF1352)
	C01F6.9	.	32	4	Gro	~ Interpro domain IPR007087 (Zinc finger, C2H2-type)
	C29E4.2	kle-2	9	0	Emb Pvl Rup	C. elegans KLE-2 protein; ~ Xenopus tropicalis Novel protein.; TR:Q28GV1
	Y71H2B.6	mdt-19	16	1	Emb Oog	C. elegans MDT-19 protein; ~ Brachydanio rerio LCMR1-like.; TR:Q6DRL8
	B0495.6	.	21	5	Emb Lva	~ Pfam domain PF07189 (Splicing factor 3B subunit 10 (SF3b10))~ Interpro domain IPR009846 (Splicing factor 3B subunit 10)
	F33D4.7	.	12	5	Emb Lva	~ Pfam domain PF05646 (Protein of unknown function (DUF786))~ Interpro domain IPR008504 (Protein of unknown function DUF786)
	PAR2.4	pfc-1	13	5	Emb Let Pvl Ste	C. elegans PFC-1 protein; ~ Pfam domain PF05679 (Chondroitin N-acetylgalactosaminyltransferase)~ Interpro domain IPR008428 (Chondroitin N-acetylgalactosaminyltransferase)
	R08D7.2	.	9	0	Emb Gro Pvl Rup Stp	~ Pfam domain PF04181 (Domain of Unknown Function (DUF408))~ Interpro domain IPR007308 (Protein of unknown function DUF408)
	Y110A7A.19	.	12	1	Emb Gro Lva Ste	~ Interpro domain IPR002885 (Pentatricopeptide repeat)
	T12G3.5	.	13	2	Emb Gro Lva	~ Drosophila pseudoobscura GA12045-PA (Fragment).; TR:Q29PG4
	E01A2.6	.	23	4	Emb	~ Rattus norvegicus Fourteen-three-three beta interactant 1.; TR:Q25C79
	C13F10.7	.	12	2	Emb	~ Pfam domain PF00098 (Zinc knuckle)~ Interpro domain IPR001878 (Zinc finger, CCHC-type)
	T02G5.13	.	9	4	Emb	~ Pfam domain PF03308 (ArgK protein)~ Interpro domains IPR005129 (ArgK protein), IPR004400 (Urease accessory protein UreG), IPR012202 ([NiFe]-hydrogenase/urease maturation factor, Ni(2+)-binding GTPase), IPR003593 (AAA ATPase)
	F33H2.2	.	11	0	Egl Prl Rup	~ Mus musculus MKIAA0493 protein (Fragment).; TR:Q80TZ0
	F49C12.11	.	45	10	Dpy Let Lva Unc	~ Xenopus tropicalis Coiled-coil domain-containing protein 72.; SW:Q28GR1
	D1007.5	.	12	0	Dpy Gro Slu Unc	~ Mus musculus 8 days embryo whole body cDNA, RIKEN full-length enriched library,sclone:5730543B07 product:CDNA FLJ10902 FIS, CLONE NT2RP5003534 homologs(ES cells cDNA, RIKEN full-length enriched library, clone:2410154F16sproduct:hypothetical protein, full insert sequence) (Transmembranesprotein 39a).; TR:Q9CYC3
	C55B7.9	mdt-18	10	1	Dpy Emb Lva Rup Unc	C. elegans MDT-18 protein; ~ Dictyocaulus viviparus Hypothetical protein.; TR:Q6JBJ2
	C24G6.8	.	13	0	Clr Gro Pch	~ Pfam domains PF01981 (Peptidyl-tRNA hydrolase PTH2), PF00627 (UBA/TS-N domain)~ Interpro domains IPR000449 (Ubiquitin-associated), IPR002833 (Peptidyl-tRNA hydrolase, PTH2)
	ZK265.6	.	10	0	Bmd Emb Gro Lva Pvl Ste	~ Bombyx mori Hypothetical protein.; TR:Q2F5T0
	B0035.11	.	14	0	Bmd Emb Gro Let Lva Ste Stp Unc	~ Pfam domain PF04004 (Leo1-like protein)~ Interpro domain IPR007149 (Leo1-like protein)
	F53F4.11	.	18	0	Bmd Emb Gro Let Lva Pvl Ste	~ Schistosoma japonicum SJCHGC05614 protein.; TR:Q5DEM5
	D1043.1	.	16	0	Bmd Clr Emb Lva Unc	~ Pfam domain PF02985 (HEAT repeat)~ Interpro domains IPR000357 (HEAT), IPR011989 (Armadillo-like helical)
	T05G5.7	.	49	1	Emb	~ Interpro domains IPR011990 (Tetratricopeptide-like helical), IPR008940 (Protein prenyltransferase)
	ZK353.8	ubxn-4	10	5	WT	Ubiquitin regulatory protein UBXD2, contains UAS and UBX domains
	R05H5.3	.	37	2	Emb	Thioredoxin, nucleoredoxin and related proteins
	T14G10.6	tsp-12	30	0	WT	Tetraspanin family integral membrane protein
	Y82E9BR.16	.	13	3	Emb Lva	Synaptic vesicle transporter SVOP and related transporters (major facilitator superfamily)
	ZK970.3	mdt-22	13	1	Dpy Emb Gro Lva Pvl Slu Stp	Surfeit family protein 5
	K07H8.3	.	33	0	Emb Lva	Subunit of the major N alpha-acetyltransferase
	T23F2.5	.	9	4	WT	Stress responsive protein
	C26E6.5	fsn-1	33	0	Ric	SOCS box protein SSB-1, contains SPRY domain
	Y37E3.4	.	38	1	WT	Small EDRK-rich protein H4F5
	F44G4.4	tag-169	16	2	WT	RRM domain
	F56D1.7	daz-1	12	0	Stp	RRM domain
	C18D11.4	rsp-8	17	4	Bmd Emb Gro Let Lva Oog Ste Unc	RRM domain
	Y54H5A.3	tag-262	14	3	Sck	RNA-binding proteins
	C27B7.8	rap-1	11	1	WT	Ras-related GTPase
	ZK792.6	let-60	18	2	Bmd Emb Let Lva Ric Ste Unc	Ras-related GTPase
	C14A4.11	.	14	2	Dpy Emb Ste	Putative apoptosis related protein
	T05G5.3	cdk-1	11	3	Bli Emb Pvl Ste Stp Unc	Protein kinase PCTAIRE and related kinases
	ZK1248.11	.	11	0	WT	Protein involved in DNA repair
	F09E5.8	.	9	2	Emb	Proline synthetase co-transcribed protein
	T05H10.7	.	10	5	WT	Predicted starch-binding protein
	K08F4.9	dhs-12	22	8	WT	Predicted short chain-type dehydrogenase
	F56D12.5	vig-1	111	7	Emb	Predicted RNA-binding protein
	D1054.14	.	15	0	Emb Gro Lva Sck Ste	Predicted PRP38-like splicing factor
	C27F2.4	.	17	0	Gro Sck Stp	Predicted protein carboxyl methylase
	R07G3.5	.	27	2	WT	Predicted phosphoglycerate mutase
	K01A11.2	.	9	1	WT	Predicted methyltransferase
	C27H6.8	.	20	2	WT	Predicted metal-binding protein
	F11A10.5	.	10	0	WT	Predicted membrane protein ST7 (tumor suppressor in humans)
	C32E8.8	ptr-2	21	0	Cyk Emb Gro Lva Sck Ste	Predicted membrane protein (patched superfamily)
	K10B2.4	.	33	16	WT	Predicted membrane protein
	F35D11.5	.	14	0	WT	Predicted membrane protein
	B0041.5	.	12	0	WT	Predicted membrane protein
	R05D11.5	.	9	4	WT	Predicted membrane protein
	VF36H2L.1	aph-1	11	2	Emb Unc	Predicted membrane protein
	ZK616.6	.	12	1	Emb Lva Ste	Predicted membrane protein
	T06D8.7	.	15	5	Emb	Predicted membrane protein
	Y57E12AM.1	.	14	0	-	Predicted membrane protein
	C29H12.2	.	15	4	Gro	Predicted integral membrane protein
	W01A11.1	.	9	2	WT	Predicted hydrolases or acyltransferases (alpha/beta hydrolase superfamily)
	C43E11.7	ndx-7	9	1	WT	Predicted hydrolase RP2 (NUDIX/MutT superfamily)
	W08E3.3	tag-210	54	5	Emb	Predicted GTP-binding protein (ODN superfamily)
	F38E1.9	.	15	1	WT	Predicted endoplasmic reticulum membrane protein Lec35/MPDU1 involved in monosaccharide-P-dolichol utilization
	T09B4.1	.	16	0	WT	Predicted Dolichyl-phosphate-mannose-protein mannosyltransferase
	Y37A1B.1	lst-3	12	0	Gro Slu Unc	Predicted DNA-binding protein, contains SAP domain
	ZK757.4	.	10	0	-	Predicted DHHC-type Zn-finger protein
	B0250.5	.	20	2	WT	Predicted dehydrogenase
	F37A4.1	.	29	3	WT	Predicted alpha/beta hydrolase BAT5
	K04G2.2	.	16	0	WT	Predicted alpha/beta hydrolase
	F40A3.3	.	16	8	WT	Phosphatidylethanolamine binding protein
	Y34D9A.1	.	14	1	Lva	Phosphatidylethanolamine binding protein
	C16A11.4	.	25	2	Clr Unc	PHD Zn-finger proteins
	F49E12.1	.	32	12	WT	Peroxidase/oxygenase
	C42C1.8	.	10	0	WT	Permease of the major facilitator superfamily
	B0416.5	.	14	7	Gro Stp	Permease of the major facilitator superfamily
	Y106G6H.14	.	15	1	Ste	Osteoclast stimulating factor and similar proteins
	R05D11.7	.	10	1	Egl Gro	Nucleic acid binding protein
	F42H10.7	.	20	5	WT	Nuclear protein ES2
	B0511.7	.	9	1	WT	Nuclear inhibitor of phosphatase-1
	K02D10.1	.	13	4	WT	NIPSNAP1 protein
	B0238.10	.	15	1	WT	N-acetyltransferase
	T10F2.4	.	14	3	Bli Emb Pvl Rup Ste	mRNA splicing factor
	C04F12.10	fce-1	10	4	WT	Metalloprotease
	W08E12.7	.	71	7	WT	Metallopeptidase
	F56A8.3	.	15	1	Emb	Leucine-rich repeat protein
	F29C4.7	.	9	1	WT	Large RNA-binding protein (RRM superfamily)
	Y48B6A.14	hmg-1.1	54	20	WT	HMG box-containing protein
	F47D12.4	hmg-1.2	10	4	Bmd Emb Gro Let Pvl Ste Stp	HMG box-containing protein
	C14A4.1	tag-242	18	3	Bmd Clr Emb Gro Pch Sck	HEAT repeat-containing protein
	Y54G2A.2	.	9	3	Emb Ste	Guanylate-binding protein
	K08E3.6	cyk-4	9	0	Bmd Cyk Emb Pvl Rup Sck Ste Unc	GTPase-activating protein
	ZK632.12	.	15	1	WT	FYVE finger containing protein
	ZK270.2	frm-1	9	2	WT	Erythrocyte membrane protein 4.1 and related proteins of the ERM family
	F35G12.11	.	23	0	Bmd Emb Let Ste	Enhancer of rudimentary
	D2013.5	eat-3	9	1	Bmd Dpy Emb Gro Lva Pch Sle Ste Stp	Dynamin-like GTP binding protein
	F49E11.1	mbk-2	25	8	Cyk Dpy Emb Rup Stp	Dual-specificity tyrosine-phosphorylation regulated kinase
	Y66H1A.2	.	14	5	Emb	Dolichol-phosphate mannosyltransferase
	F02E9.9	.	14	0	WT	Dipeptidyl peptidase III
	F09G2.2	.	20	8	WT	Cyclin
	T27C10.3	.	12	0	Emb	Conserved protein Mo25
	R107.6	cls-2	11	1	Emb Rup Unc	CLIP-associating protein
	W02B12.15	.	41	9	WT	CDGSH-type Zn-finger containing protein
	F55B12.3	sel-10	10	0	WT	Cdc4 and related F-box and WD-40 proteins
	ZC513.6	oma-2	45	0	WT	CCCH-type Zn-finger protein
	C09G9.6	oma-1	41	0	Ste	CCCH-type Zn-finger protein
	T02E1.3	.	18	0	Emb Ste	CCCH-type Zn-finger protein
	W03C9.7	mex-1	12	0	Emb Rup Stp	CCCH-type Zn-finger protein
	F52E1.1	pos-1	41	0	Emb	CCCH-type Zn-finger protein
	AH6.5	mex-6	63	0	Bmd Dpy Emb Rup Unc	CCCH-type Zn-finger protein
	W02A2.7	mex-5	93	1	Bmd Dpy Emb Lva Rup Unc	CCCH-type Zn-finger protein
	K10B2.1	lin-23	12	2	Emb Gro Let Lon Lva Pvl Unc	Beta-TrCP (transducin repeats containing)/Slimb proteins
	C18E9.11	ooc-5	36	5	Emb	ATPase of the AAA+ superfamily
	ZC404.8	spn-4	54	0	Emb	Ataxin 2-binding protein (RRM superfamily)
	Y97E10AL.3	.	20	1	WT	Acetyltransferase, (GNAT) family
	C08B11.1	zyg-11	11	1	Cyk Emb Pvl	ZYG-1-like serine/threonine protein kinases
	Y110A7A.13	chp-1	15	4	Emb Let Pvl Sck Ste Stp	Zn2+-binding protein Melusin/RAR1, contains CHORD domain
	Y39G10AR.9	.	14	1	WT	WD40 repeat-containing protein
	JC8.2	.	12	1	Bmd Emb Lva Ste	WD40 repeat-containing protein
	T10B5.3	.	15	3	Bmd Emb Gro Lva Ste Unc	WD40 repeat-containing protein
	F21H12.1	.	14	1	Emb Unc	WD40 repeat protein
	F02E9.10	.	10	1	WT	WD40 repeat
1	Tags showing the tag count in the germline library after normalization to 100K
2	RNAi phenotypes collected from Wormbase data freeze WS160. RNAi phenotypes as follows: Adl = Adult lethal; Age = Life span abnormal; Bli = Blistered; Bmd = Organism morphology abnormal; Ced = Cell death abnormal;
	Clr = Clear; Cyk = Cytokinesis abnormal; Dpy = Dumpy; Egl = Egg laying abnormal; Emb = Abnormal embryogenesis; Evl = Everted vulva; Fem = feminization of XX and XO animals; Fog = feminization of germline;
	Gdb = Gonad development abnormal/reproductive system development abnormal; Gpro = Germ cell proliferation abnormal; Gro = Growth abnormal; Him = High incidence male progeny; Let = Larval lethal; Lva = Larval arrest; Lon = Long; Mlt = Molt defect; Mog = Masculinization of germ line;
	Muv = Mulivulva; Oog = Oogenesis abnormal; Pch = Patchy coloration; Prl = Paralyzed; Pvl = Protruding vulve; Ric = Aldicard resistant; Rol = Roller; Rup = Exploded through vulva; Sck = Sick; Sle = Slow embryonic development;
	Slu = Sluggish; Ste = Sterile; Stp = Sterile progeny; Unc = Locomotion abnormal; Vul = Vulvaless. WT indicates no abnormality observed. If WT and other phenotypes listed above were assigned to the gene, then WT is not shown in the table.
	“-” means that no RNAi phenotype is available.
3	Descriptions of possible gene functions. In most cases, KOG description is used. However, when no KOG description available, associated information from Wormbase is used. The designation “~” is used to signify “contains similarity to”.
§	Comparing to the entire germline SAGE library, sub-category "Translation, ribosomal structure and biogenesis" is significantly over-represented (p<0.001); sub-category "Signal transduction mechanisms" is significantly under-represented (p<0.001)
