# Supplementary material for: Identification of genes expressed in the hermaphrodite germ line of C. elegans using SAGE
Source: BMC Genomics. 2009 May 9;10:213. doi: 10.1186/1471-2164-10-213 (PMC2686737; doi:10.1186/1471-2164-10-213)
Supplement: Additional File 6 — Set of 603 germline-specific/enriched genes identified only by SAGE. A list of genes that are germline-specific/enriched genes identified only by SAGE as compared to microarray. [file 1471-2164-10-213-S6.xls]

## Sheet: GermlineSpeEnrOnlyBySage
Additional file 6
Set of 603 germline-specific/enriched genes identified only by SAGE
	Gene ID	Gene Name	Germline tags1	Soma tags1	in situ2	RNAi3	Descriptions4
1) Cellular processes and signaling
Cell cycle control, cell division, chromosome partitioning
	F25H2.11	tct-1	210	37	II	Emb Gro Stp Unc	Microtubule-binding protein
	F35G12.9	apc-11	20	1	?	Bmd Emb Let Ste	Anaphase-promoting complex (APC), subunit 11
	T24H10.6	dyrb-1	20	2	-	Emb	Dynein-associated protein Roadblock
	B0207.4	air-2	17	0	II	Emb Pvl	Serine/threonine protein kinase
	W08F4.8	cdc-37	16	3	I	Bmd Emb Gro Pvl Rup Stp Unc	Cell division cycle 37 protein, CDC37
	Y39G10AR.13	icp-1	15	0	I	Cyk Emb Ste	Inner centromere protein (INCENP), C-terminal domain
	K06A5.7	cdc-25.1	15	5	I	Emb Ste	M-phase inducer phosphatase
	Y49E10.19	ani-1	14	1	II	Emb Let Lva	Actin binding protein Anillin
	Y39H10A.7	chk-1	13	0	I	Bmd Emb Gro Let Ste Stp	Checkpoint kinase
	F38H4.10	.	13	0	-	Cyk Vul	Cell cycle-associated protein Mob1-1
	Y37E3.15	npp-13	12	0	I	Emb	Cullins
	F57B10.10	dad-1	12	5	-	Emb Gro Let Lva Unc	Defender against cell death protein/oligosaccharyltransferase, epsilon subunit
	C34C12.3	pph-6	10	2	-	Bmd Emb Ric Ste	Serine/threonine specific protein phosphatase, PP2A-related
	T16H12.5	bath-43	9	1	I	Emb	Speckle-type POZ protein SPOP
	D2045.6	cul-1	9	2	I	Emb Lon Lva	Cullins
	Y53C12A.1	wee-1.3	9	0	I	Emb Lva Oog Ste	Cyclin-dependent kinase WEE1
Posttranslational modification, protein turnover, chaperones
	Y75B12B.2	cyn-7	364	86	II	Emb	Cyclophilin type peptidyl-prolyl cis-trans isomerase
	C47E8.5	daf-21	283	78	-	Ste	Molecular chaperone (HSP90 family)
	Y75B12B.5	cyn-3	86	5	II	WT	Cyclophilin type peptidyl-prolyl cis-trans isomerase
	K08D12.1	pbs-1	72	3	I	Emb Lva Sck Ste Unc	20S proteasome, regulatory subunit beta type
	C37H5.8	hsp-6	71	29	II	Emb Lva Stp	Molecular chaperones, HSP70 superfamily
	Y57G11C.10	gdi-1	62	30	II	Ced	RAB proteins geranylgeranyltransferase component A (RAB escort protein)
	H06O01.1	pdi-3	60	0	II	WT	Protein disulfide isomerase (prolyl 4-hydroxylase beta subunit)
	R107.7	gst-1	55	14	-	WT	Glutathione S-transferase
	C07G2.3	cct-5	51	4	II	Adl Emb Lva Pvl Sck Ste Unc	Chaperonin complex component, TCP-1 epsilon subunit (CCT5)
	Y22D7AL.10	.	38	7	II	WT	Mitochondrial chaperonin
	K05C4.1	pbs-5	38	16	II	Emb Lva Ste Unc	20S proteasome, regulatory subunit beta type
	Y37E3.9	phb-1	35	4	II	Emb	Prohibitin
	H19N07.2	math-33	34	4	II	Gro	Ubiquitin carboxyl-terminal hydrolase
	F49E8.3	pam-1	33	5	II	Emb Gdb	Puromycin-sensitive aminopeptidase and related aminopeptidases
	Y49A3A.5	cyn-1	30	2	II	WT	Cyclophilin type peptidyl-prolyl cis-trans isomerase
	M117.2	par-5	28	7	II	Emb Let Ric Rup	Multifunctional chaperone (14-3-3 family)
	T12A2.2	.	27	13	II	Emb Lon Lva Ste Unc	Oligosaccharyltransferase, STT3 subunit
	Y49E10.2	glrx-5	26	1	?	Bmd Clr Emb Gro Lon Lva Ste	Glutaredoxin-related protein
	T05H10.5	ufd-2	26	4	-	WT	Ubiquitin fusion degradation protein-2
	F15C11.2	.	24	4	II	WT	Ubiquitin-like protein
	B0280.1	.	24	3	?	Ced Emb Ste	Protein geranylgeranyltransferase type II, beta subunit
	Y54E10BR.3	.	24	2	?	WT	Predicted E3 ubiquitin ligase
	C08F8.1	.	23	2	?	Bmd Emb Gro Pvl Stp Unc	Molecular chaperone Prefoldin, subunit 1
	ZK121.1	glrx-21	23	2	-	WT	Glutaredoxin and related proteins
	B0252.4	cyn-10	20	0	-	WT	Similar to cyclophilin-type peptidyl-prolyl cis-trans isomerase
	M01A10.3	.	20	3	II	Cyk Emb Let Lva Unc	Oligosaccharyltransferase, delta subunit (ribophorin II)
	ZK945.2	pas-7	20	1	II	Emb Let Ste	20S proteasome, regulatory subunit alpha type PSMA3/PRE10
	C30H7.2	.	20	5	-	Gro Pvl Ste Stp	Thiol-disulfide isomerase and thioredoxin
	Y38C1AA.11	.	17	0	?	-	Alkyl hydroperoxide reductase, thiol specific antioxidant and related enzymes
	F46E10.9	dpy-11	17	2	IV	Bmd Dpy Egl Emb Ste Unc	Thiol-disulfide isomerase and thioredoxin
	ZK353.9	.	17	2	-	WT	Thioredoxin-like protein
	T06D8.5	.	16	0	?	Clr Emb Gro Stp	Cytochrome oxidase assembly factor COX15
	Y48C3A.16	.	16	0	-	WT	Parvulin-like peptidyl-prolyl cis-trans isomerase
	ZK686.3	.	16	5	II	Emb Lva	Oligosaccharyltransferase, gamma subunit
	Y54G2A.31	ubc-13	16	3	?	Emb	Ubiquitin-protein ligase
	Y49E10.1	rpt-6	15	5	II	Bmd Emb Let Lva Ste Unc	26S proteasome regulatory complex, ATPase RPT6
	C05D11.1	.	14	3	II	WT	Predicted Zn2+-dependent endopeptidase, insulinase superfamily
	B0024.9	trx-2	14	3	-	WT	Thioredoxin-like protein
	Y54E10BR.4	.	13	4	II	Gro Lva Pvl Sck Stp	Predicted RNA-binding protein Nob1p involved in 26S proteasome assembly
	Y39B6A.20	asp-1	12	0	IV	Ced	Aspartyl protease
	R07E5.2	prdx-3	12	5	II	WT	Alkyl hydroperoxide reductase, thiol specific antioxidant and related enzymes
	Y37E11AL.7	map-1	11	0	II	WT	Putative methionine aminopeptidase
	R11E3.8	dpf-5	11	5	II	WT	Dipeptidyl aminopeptidase
	T06G6.9	vbp-1	11	0	?	Emb Pvl Rup Stp	Molecular chaperone Prefoldin, subunit 3
	Y66D12A.9	.	11	0	?	WT	Proteasome activator subunit
	Y18D10A.16	.	11	1	-	Gro	Cytochrome c oxidase assembly protein PET191
	Y44E3A.3	.	11	2	-	WT	Thioredoxin
	Y116A8C.34	cyn-13	10	3	II	WT	Cyclophilin-type peptidyl-prolyl cis-trans isomerase
	R09B3.4	ubc-12	10	2	I	Adl Cyk Emb Gro Pvl Rup Sck Stp Unc	Ubiquitin-protein ligase
	K08E3.7	pdr-1	10	2	?	Cyk Emb	E3 ubiquitin-protein ligase (Parkin protein)
	Y87G2A.9	ubc-14	10	2	?	WT	Ubiquitin-protein ligase
	Y49E10.4	.	10	0	?	WT	Thioredoxin/protein disulfide isomerase
	Y40G12A.1	ubh-3	10	3	?	WT	Ubiquitin C-terminal hydrolase UCHL1
	C16C10.5	.	10	0	-	WT	Predicted RING-containing E3 ubiquitin ligase
	H15N14.2	nsf-1	9	0	II	Emb Let Lva Ste	AAA+-type ATPase
	ZK632.6	cnx-1	9	4	II	WT	Calnexin
	F21H12.6	.	9	0	II	WT	Tripeptidyl peptidase II
	ZK520.4	cul-2	9	3	?	Emb	E3 ubiquitin ligase, Cullin 2 component
Signal transduction mechanisms
	T12D8.8	.	107	3	II	WT	Hsp70-interacting protein
	C03C10.1	kin-19	34	16	II	Emb Ste	Casein kinase (serine/threonine/tyrosine protein kinase)
	B0001.4	.	27	1	?	WT	Armadillo/beta-Catenin/plakoglobin
	F38H4.9	let-92	18	8	II	Cyk Emb Let Sck Ste Vul	Serine/threonine protein phosphatase 2A, catalytic subunit
	F44E2.10	.	16	0	-	WT	Predicted receptor-like serine/threonine kinase
	F55A8.2	egl-4	16	7	II	WT	cGMP-dependent protein kinase
	T04D1.3	unc-57	16	8	-	WT	Lysophosphatidic acid acyltransferase endophilin/SH3GL (synaptic vesicle formation)
	Y67H2A.6	csn-6	14	3	II	Emb Stp	COP9 signalosome, subunit CSN6
	Y41D4B.13	ced-2	13	5	II	WT	Crk family adapters
	F43C1.2	mpk-1	13	2	II	Emb Let Pvl Ric Ste	Mitogen-activated protein kinase
	K10C3.2	.	13	1	II	WT	Regulator of ATP-sensitive K+ channels Alpha-endosulfine/ARPP-19
	R12E2.1	.	12	2	?	WT	Proteins containing BTB/POZ and Kelch domains (regulatory/signal transduction processes)
	T09A12.4	nhr-66	12	1	-	WT	Hormone receptors
	T03D8.1	num-1	12	2	-	WT	Adaptor protein NUMB
	F40F9.1	xbx-6	10	2	?	WT	N-methyl-D-aspartate receptor glutamate-binding subunit
	F09E5.1	pkc-3	9	0	II	Bmd Emb Muv Pvl Ste	Serine/threonine protein kinase
	Y54E10BR.1	.	9	1	II	WT	Glycosylphosphatidylinositol anchor synthesis protein
	T09E8.3	.	9	1	II	WT	ER vesicle integral membrane protein (establishing cell polarity, signaling and protein degradation)
	C32E8.3	.	9	3	?	Lva Ste	Putative signal transduction protein p25
	C30B5.2	.	9	2	?	WT	Leptin receptor gene-related protein
	C34C6.5	tag-274	9	0	-	Ric	Sphingosine kinase, involved in sphingolipid metabolism
Intracellular trafficking, secretion, and vesicular transport
	Y56A3A.21	.	65	15	?	Dpy Emb Gpro Let Prl Pvl Ste Unc	Translocon-associated complex TRAP, delta subunit
	Y37D8A.10	.	63	11	?	Emb Let Lon Lva Ste Unc	Signal peptidase complex, subunit SPC25
	B0336.2	arf-1.2	62	28	-	Emb Gro Pvl Rup Ste Stp Unc	GTP-binding ADP-ribosylation factor Arf1
	Y66D12A.22	tin-10	58	1	?	Emb Gdb Gro Pvl Sck Unc	Mitochondrial import inner membrane translocase, subunits TIM10/TIM12
	K08F4.3	.	55	0	-	WT	Translocon-associated complex TRAP, beta subunit
	Y71F9B.3	.	52	12	I	WT	Protein involved in membrane traffic (YOP1/TB2/DP1/HVA22 family)
	C24F3.1	.	51	13	II	WT	Protein transporter of the TRAM superfamily
	R05D11.3	ran-4	45	2	?	Emb Gro Lva Ste Unc	Nuclear transport factor 2
	Y57G11C.15	.	36	2	-	Sck Ste	Transport protein Sec61, alpha subunit
	W02D7.7	sel-9	35	9	II	Gro Pvl Unc	Putative cargo transport protein EMP24 (p24 protein family)
	T01D3.5	.	32	0	?	WT	ZIP-like zinc transporter proteins
	ZK180.4	.	29	14	?	Lva Ste	Vesicle coat complex COPII, GTPase subunit SAR1
	C13B9.3	.	28	3	II	Let Sck Ste	Medium subunit of clathrin adaptor complex
	F59B2.7	rab-6.1	25	2	II	WT	GTPase Rab6/YPT6/Ryh1, small G protein superfamily
	T05B11.3	clic-1	23	5	II	WT	Vesicle coat protein clathrin, light chain
	C34B2.10	.	20	5	?	Emb Let Lva Ste Unc	Signal peptidase subunit
	Y113G7A.3	sec-23	18	1	II	Emb Let Sck Ste	Vesicle coat complex COPII, subunit SEC23
	F45G2.4	.	18	1	II	Gro Let Unc	Vesicle coat complex COPI, epsilon subunit
	F47G9.1	.	18	5	?	WT	emp24/gp25L/p24 family of membrane trafficking proteins
	DY3.1	tin-13	18	2	-	WT	Mitochondrial import inner membrane translocase, subunit TIM13
	W10D9.5	.	17	1	?	Bmd Emb Gro Lva	Translocase of outer mitochondrial membrane complex, subunit TOM22
	F57B10.5	.	17	5	?	WT	emp24/gp25L/p24 family of membrane trafficking proteins
	C50F4.14	.	16	0	?	WT	GDP-fucose transporter
	F23H12.2	.	16	1	II	Gro Lva Ste	Translocase of outer mitochondrial membrane complex, subunit TOM20
	Y87G2A.10	.	16	7	?	Emb Gro Lva Sck Unc	Vacuolar sorting protein VPS28
	T03F1.12	.	15	0	?	WT	Integral membrane protein involved in transport between the late Golgi and endosome
	F59E10.3	.	15	5	-	Adl Clr Emb Let Ste	Vesicle coat complex COPI, zeta subunit
	ZK858.6	.	14	1	II	WT	Endosomal membrane proteins, EMP70
	C05D11.7	.	14	1	II	WT	Adiponutrin and related vesicular transport proteins; predicted alpha/beta hydrolase
	ZK652.2	tomm-7	13	1	II	Emb	Translocase of outer mitochondrial membrane complex, subunit TOM7
	K11D2.3	unc-101	13	2	II	Unc	Adaptor complexes medium subunit family
	R186.3	.	13	4	?	Emb	Signal recognition particle receptor, beta subunit (small G protein superfamily)
	F12F6.6	sec-24.1	12	1	II	Let Lva Sck Ste	Vesicle coat complex COPII, subunit SFB3
	C47G2.3	.	11	0	II	Emb	Mitochondrial import inner membrane translocase, subunit TIM22
	T01G1.3	.	11	1	II	WT	Vesicle coat complex COPII, subunit SEC31
	F32B6.8	.	10	1	I	WT	Ypt/Rab-specific GTPase-activating protein GYP1
	Y77E11A.13	npp-20	9	0	III	Dpy Emb Gro Let Lva Sck Stp Unc	Vesicle coat complex COPII, subunit SEC13
	F55C5.8	.	9	1	II	Bli Emb Lva Pvl Sck Ste	Signal recognition particle, subunit Srp68
	E04A4.5	.	9	2	II	Emb Gro Lva Pvl Ste	Mitochondrial import inner membrane translocase, subunit TIM17
	C06G3.11	tin-9.1	9	1	?	Emb Gdb Gro Pvl Sck Unc	Mitochondrial import inner membrane translocase, subunit TIM9
	C18E9.10	.	9	2	?	Emb Gro Lva	Membrane protein involved in ER to Golgi transport
	F44E7.9	.	9	3	-	WT	Putative Rab5-interacting protein
	D2096.1	.	9	3	-	Emb Gro Lva	Mitochondrial import inner membrane translocase, subunit TIM17
Cytoskeleton, nuclear structure
	C36E8.5	tbb-2	148	21	III	Emb Let Lva	Beta tubulin
	K01G5.7	tbb-1	99	7	?	Emb Let Lva	Beta tubulin
	T26A5.9	dlc-1	95	10	I	Bmd Dpy Emb Gro Let Pvl Ric Rup Ste Unc	Dynein light chain type 1
	T04C12.6	act-1	55	23	III	Emb Let Lva Pvl Sck Ste	Actin and related proteins
	C47B2.3	tba-2	55	0	II	Cyk Emb Gro Let Lva	Alpha tubulin
	C56G7.1	mlc-4	34	0	II	Cyk Emb	Myosin regulatory light chain, EF-Hand protein superfamily
	K07C5.1	arx-2	27	3	II	Clr Emb Gro Lva Unc	Actin-related protein Arp2/3 complex, subunit Arp2
	C09G9.2	.	23	7	?	WT	Nucleoporin
	Y79H2A.6	arx-3	17	8	II	Emb Gro Let Ric Unc	Actin-related protein Arp2/3 complex, subunit ARPC1/p41-ARC
	M106.5	cap-2	15	7	II	Bmd Dpy Emb Gro Let Lva Sck	F-actin capping protein, beta subunit
	Y53F4B.22	.	13	2	II	Emb Gro Let Lva Pch Rup Unc	Actin and related proteins
	ZK616.4	.	13	2	II	Lva Pvl Stp	Actin-related protein - Arp4p/Act3p
	C35D10.16	arx-6	12	2	?	Emb Gro	Actin-related protein Arp2/3 complex, subunit ARPC4
	M01B12.3	arx-7	12	3	?	Emb Lva Sck Unc	Actin-related protein Arp2/3 complex, subunit ARPC5
	K08E3.4	.	9	1	IV	WT	Drebrins and related actin binding proteins
	M01E11.6	klp-15	9	2	II	Bmd Emb Gro Him	Kinesin (KAR3 subfamily)
	F25D7.4	.	9	0	I	Emb	Microtubule-associated proteins
Extracellular structure, defense, cell motility, membrane biogenesis
	C25A1.8	.	109	0	I	WT	C-type lectin
	T15B7.3	col-143	21	5	IV	WT	Collagens (type IV and type XIII), and related proteins
	C39E9.14	dli-1	21	0	II	Emb Muv Pvl Rup Unc	Dynein light intermediate chain
	B0432.2	.	15	3	?	WT	Putative transcriptional regulator DJ-1
	C14A4.3	.	13	1	II	WT	Mannosyltransferase
	F59G1.1	cgt-3	12	5	II	WT	Ceramide glucosyltransferase
	F57B9.5	byn-1	11	4	II	Bmd Emb Gro Let Lva Pvl Ste	Cell adhesion complex protein bystin
	Y47D9A.1	.	10	1	II	WT	GDP-mannose pyrophosphorylase
	C17G10.4	cdc-14	9	4	II	WT	Protein tyrosine phosphatase CDC14
2) Information storage and processing
RNA processing and modification
	B0041.4	rpl-4	217	48	III	Emb Ste Stp	Ribosomal protein RPL1/RPL2/RL4L4
	F58E10.3	.	46	13	I	WT	ATP-dependent RNA helicase
	B0511.6	.	42	2	II	Bmd Emb Let Lva Ste	ATP-dependent RNA helicase pitchoune
	F10E7.5	.	22	2	?	WT	Protein involved in mRNA turnover
	Y92C3B.2	uaf-1	21	0	II	Let Pvl Ste	Splicing factor U2AF, large subunit (RRM superfamily)
	D2089.1	rsp-7	21	1	II	Emb Gro Let Pch Slu Unc	Splicing factor, arginine/serine-rich
	Y67H2A.1	.	20	0	II	Emb Lva	mRNA cleavage and polyadenylation factor II complex, BRR5 (CPSF subunit)
	F11A10.2	.	16	2	?	Emb Lva	Splicing factor 3a, subunit 2
	Y62E10A.12	lsm-3	14	0	-	WT	Small nuclear ribonucleoprotein (snRNP) LSM3
	Y73B6BL.32	lsm-8	14	3	?	WT	Small Nuclear ribonucleoprotein splicing factor
	F25B5.7	.	13	0	I	Let Rup	RNA-binding protein p54nrb (RRM superfamily)
	R09B3.5	mag-1	13	2	?	Dpy Emb Gro Lva Mog	Exon-exon junction complex, Magoh component
	W03F9.10	.	12	0	I	Lva	Splicing factor 3b, subunit 2
	Y51H7C.4	.	12	2	-	WT	DNA alkylation damage repair protein
	R06A4.9	.	11	1	I	Gro Lva Unc	Polyadenylation factor I complex, subunit PFS2
	D2045.1	atx-2	10	4	II	Emb Gpro Mog Ste	Protein interacting with poly(A)-binding protein
	F58D5.1	hrp-2	10	0	II	Emb Oog Pvl Sck Ste	Heterogeneous nuclear ribonucleoprotein R (RRM superfamily)
	Y73B6BL.3	.	9	0	?	Bmd Emb Lva Ste	Exosomal 3'-5' exoribonuclease complex, subunit Rrp4
Chromatin structure and dynamics
	T06A10.4	.	23	0	II	WT	Chromatin remodeling protein, contains PHD Zn-finger
	F58A4.3	hcp-3	15	0	I	Emb Pvl Rup Ste	Histones H3 and H4
	T27C4.4	egr-1	9	4	II	Egl Emb Gro Muv Pvl Stp Unc	Histone deacetylase complex, MTA1 component
	K01G5.2	hpl-2	9	2	II	WT	Heterochromatin-associated protein HP1 and related CHROMO domain proteins
Translation, ribosomal structure and biogenesis
	F10B5.1	rpl-10	916	355	-	Emb Gro Lva Pch Ste	60S ribosomal protein L10
	Y71F9AL.13	rpl-1	714	222	?	Emb Gro Lva Ste	60S ribosomal protein L10A
	F13B10.2	rpl-3	620	229	III	Emb Lva Sck Ste	60S ribosomal protein L3 and related proteins
	T07A9.11	rps-24	612	64	II	Lva Sck Ste	Ribosomal protein
	Y48G8AL.8	rpl-17	588	121	II	Dpy Emb Gro Lva Ste	60S ribosomal protein L22
	K02B2.5	rps-25	578	45	II	Gro	40S ribosomal protein S25
	Y105E8A.16	rps-20	529	149	II	Emb Let Lva Ste	40S ribosomal protein S20
	F54C9.5	rpl-5	527	46	III	Dpy Emb Gro Lva Pch Pvl Ste	60S ribosomal protein L5
	Y48B6A.2	rpl-43	521	81	II	Emb Gro Lva Pch	60S ribosomal protein L37
	C04F12.4	rpl-14	517	93	-	Emb Gro Lva Ste	60S ribosomal protein L14
	ZC434.2	rps-7	495	36	II	Emb Let Lva Ste	40S ribosomal protein S7
	C26F1.9	rpl-39	478	91	II	Emb Gro Lva Ste Stp	60S ribosomal protein L39
	F28C6.7	rpl-26	466	41	II	Emb Gro Lva Ste Stp	60S ribosomal protein L26
	F56E10.4	rps-27	455	84	II	Emb Gro Lva Stp	40S ribosomal protein S27
	T24B8.1	rpl-32	447	83	II	Lva Ste	60S ribosomal protein L32
	B0336.10	rpl-23	440	41	III	Emb Lva Sck Ste	60S ribosomal protein L14/L17/L23
	F42C5.8	rps-8	436	29	II	Lva Sck Ste	40S ribosomal protein S8
	F40F11.1	rps-11	416	51	II	Emb Sck Ste	40S ribosomal protein S11
	C09D4.5	rpl-19	403	122	II	Emb Let Lva Ste	60S ribosomal protein L19
	W09C5.6	rpl-31	381	120	II	Emb Let Pvl Ste Stp	60S ribosomal protein L31
	C23G10.3	rps-3	379	27	III	Emb Let Sck Ste	40S ribosomal protein S3
	F36A2.6	rps-15	376	50	-	Emb Gro Let Lva Ste	40S ribosomal protein S15
	T08B2.10	rps-17	374	65	-	Bmd Dpy Emb Gro Lva Ste	40S ribosomal protein S17
	C14B9.7	rpl-21	373	48	II	Emb Lva Ste	60S ribosomal protein L21
	B0513.3	rpl-29	371	78	II	Ste	60S ribosomal protein L29
	F53A3.3	rps-22	360	103	II	Emb Gro Lva Pch Sck Ste Stp	40S ribosomal protein S15/S22
	F37C12.4	rpl-36	347	41	II	Emb Lva Sck Ste	60S ribosomal protein L36
	C53H9.1	rpl-27	339	91	II	Emb Lva Ste	60S ribosomal protein L27
	JC8.3	rpl-12	339	162	II	Emb Gro Let Sck Ste	40S ribosomal protein S2
	K11H12.2	rpl-15	334	63	II	Emb Gro Let Lva Sck Ste Stp	60S ribosomal protein L15
	C49H3.11	rps-2	317	57	III	Emb Lva Ste	40S ribosomal protein S2/30S ribosomal protein S5
	E04A4.8	rpl-20	306	41	II	Emb Gro Let Lva Sck Ste	60S ribosomal protein L18A
	C16A3.9	rps-13	293	77	II	Emb Lva Ste	40S ribosomal protein S13
	C27A2.2	rpl-22	278	21	II	Emb Gro Lon Lva Pch Ste	60S ribosomal protein L22
	F17C11.9	.	272	48	-	Emb Gro Ste	Translation elongation factor EF-1 gamma; Glutathione S-transferase
	Y106G6H.3	rpl-30	266	0	II	Emb Lva Ste	60S ribosomal protein L30
	Y71A12B.1	rps-6	248	51	II	Emb Let Ste	40S ribosomal protein S6
	Y41D4B.5	rps-28	240	24	II	Emb Gro Sck Ste	40S ribosomal protein S28
	Y57G11C.16	rps-18	229	48	II	Sck Ste	Ribosomal protein S18
	D1007.6	rps-10	217	23	II	Emb Lva Ste Unc	40S ribosomal protein S10
	B0250.1	rpl-2	199	39	III	Emb Gro Lva Pch Sck Ste Stp Unc	60S ribosomal protein L2/L8
	B0393.1	rps-0	171	34	III	Emb Lva Pvl Sck Ste	40S ribosomal protein SA (P40)/Laminin receptor 1
	Y43B11AR.4	rps-4	147	37	III	Emb	40S ribosomal protein S4
	H06H21.3	.	84	15	II	Emb Gro Sck Ste Unc	Translation initiation factor 1A (eIF-1A)
	F57B9.6	inf-1	65	4	II	Emb Lva Unc	Translation initiation factor 4F, helicase subunit (eIF-4A) and related helicases
	R08D7.3	eif-3.D	34	1	II	Emb Gro Pvl Ste Unc	Translation initiation factor 3, subunit d (eIF-3d)
	Y41E3.4	ers-1	30	3	-	Emb Gro Lva	Glutaminyl-tRNA synthetase
	T01E8.6	.	29	3	II	Clr Emb Gro Lva	Mitochondrial/chloroplast ribosomal protein S14/S29
	B0464.1	drs-1	28	12	II	Emb Lva Sck Ste	Aspartyl-tRNA synthetase
	T23D8.4	eif-3.C	28	5	-	Emb Ste	Translation initiation factor 3, subunit c (eIF-3c)
	K04G2.1	.	27	4	?	Dpy Emb Lva Pvl Ste Stp	Translation initiation factor 2, beta subunit (eIF-2beta)
	Y39G10AR.8	.	24	9	I	Dpy Emb Gro Lva Ste Unc	Translation initiation factor 2, gamma subunit (eIF-2gamma; GTPase)
	Y40B1B.5	.	23	2	-	Gro	Translation initiation factor eIF3, p35 subunit
	T08B2.9	frs-1	21	5	II	Bmd Emb Gro Lva Ste	Phenylalanyl-tRNA synthetase, beta subunit
	F45E12.5	.	20	0	?	Emb Stp	Mitochondrial ribosomal protein L14
	F58B3.5	mrs-1	17	1	II	Emb Gro Lva Ste	tRNA-binding protein; Methionyl-tRNA synthetase
	H19N07.1	.	15	2	II	Emb Gro Lva Sck Ste Unc	Polypeptide release factor 3
	T05H4.6	.	15	5	II	Emb Lva Ste Unc	Peptide chain release factor 1 (eRF1)
	C14A4.14	.	14	0	II	Emb Let Lva	Mitochondrial 28S ribosomal protein S22
	D2013.7	eif-3.F	14	7	I	Bmd Dpy Emb Gro Lva Pvl Stp	Translation initiation factor 3, subunit f (eIF-3f)
	C05D11.10	.	14	1	-	Emb Gro Let Lva	Mitochondrial/chloroplast ribosomal S17-like protein
	Y87G2A.5	vrs-2	13	0	II	Emb Gro Lva Ste	Valyl-tRNA synthetase
	T10F2.1	grs-1	13	2	II	Emb Lva Ste	Glycyl-tRNA synthetase and related class II tRNA synthetase
	T14B4.2	.	13	1	-	Clr Emb Gro Lva Stp	Mitochondrial/chloroplast ribosomal protein S18
	W04D2.5	.	12	4	II	Gro	Mitochondrial/chloroplast ribosomal protein S11
	Y119C1B.4	.	12	1	II	WT	Mitochondrial/chloroplast ribosomal protein L19
	F13G3.11	.	12	2	?	WT	Mitochondrial/chloroplast ribosomal protein L13
	B0511.8	.	11	1	II	Emb Lva Pvl Ste	Mitochondrial 28S ribosomal protein S30
	E02A10.1	.	11	0	?	Emb Gro Lva	Ribosomal protein S5
	Y92H12BR.8	.	11	1	-	Emb Gro Lva Sle	Mitochondrial/chloroplast ribosomal protein L15/L10
	ZC434.5	ers-2	10	3	II	Emb Let	Glutamyl-tRNA synthetase
	F22B5.2	eif-3.G	9	0	II	Bmd Dpy Emb Gro Lva Stp	Translation initiation factor 3, subunit g (eIF-3g)
	B0432.3	.	9	0	?	Bmd Clr Emb Gro Let Lva Sck Ste Stp	Mitochondrial ribosomal protein L27
	F55C5.5	tsfm-1	9	1	?	Emb Gro Lva Stp	Mitochondrial translation elongation factor EF-Tsmt, catalyzes nucleotide exchange on EF-Tumt
	Y60A3A.13	frs-3	9	1	?	WT	Phenylalanyl-tRNA synthetase
	C11D2.7	.	9	3	-	WT	Predicted RNA-binding protein with PUA domain
Transcription
	F54H12.6	.	261	59	II	Emb Gro Lva	Elongation factor 1 beta/delta chain
	Y41E3.10	.	128	7	II	Emb Gro Lva	Elongation factor 1 beta/delta chain
	B0205.7	kin-3	36	14	I	Ste	Casein kinase II, alpha subunit
	C03D6.5	.	18	0	II	Emb	Histone chaperone involved in gene silencing
	Y56A3A.1	ntl-3	15	1	I	Emb Lva	CCR4-NOT transcriptional regulation complex, NOT5 subunit
	Y67D8C.5	.	14	1	II	Emb Let Ric	E3 ubiquitin-protein ligase/Putative upstream regulatory element binding protein
	F54D5.11	.	13	4	II	Dpy Emb Gro Lva Stp Unc	Transcription initiation factor IIE, beta subunit
	T16H12.4	.	11	4	II	Bmd Emb Gro Let Ste Unc	RNA polymerase II transcription initiation/nucleotide excision repair factor TFIIH, subunit SSL1
	Y41D4B.12	.	11	1	?	WT	Histone H3 (Lys9) methyltransferase SUV39H1/Clr4, required for transcriptional silencing
	K08B4.1	lag-1	11	0	-	Bli Emb Let Mlt Pvl	Recombination signal binding protein-J kappa(CBF1, Su(H), HS2NF5)
	C26E6.4	rpb-2	10	2	I	Adl Emb Let Sck Ste	RNA polymerase II, second largest subunit
	T26A5.8	.	10	0	?	Bmd Emb Ste	DNA polymerase epsilon, subunit D
	H27M09.2	.	9	0	II	Emb Pvl Ste	RNA polymerase, 25-kDa subunit (common to polymerases I, II and III)
	T12D8.7	taf-9	9	2	?	Emb Gro Lon Unc	Transcription initiation factor TFIID, subunit TAF9
	Y73F8A.24	.	9	1	?	Pvl Ste	RNA polymerase II transcription initiation/nucleotide excision repair factor TFIIH, subunit TFB2
	Y77E11A.6	.	9	0	?	WT	RNA polymerase III subunit C11
Replication, recombination and repair
	B0464.7	baf-1	28	3	?	Bmd Emb Unc	DNA-bridging protein BAF
	C27B7.1	spr-2	20	4	I	WT	DNA replication factor/protein phosphatase inhibitor SET/SPR-2
	C25D7.6	mcm-3	15	0	I	Emb Pvl Ste	DNA replication licensing factor, MCM3 component
	F58F6.4	rfc-2	12	0	-	Emb Stp Unc	Replication factor C, subunit RFC2
	Y37H2A.1	.	11	1	II	WT	TatD-related DNase
	Y53F4B.3	.	10	1	?	WT	DNA polymerase epsilon, subunit C
	T13H5.7	rnh-2	10	0	?	WT	Ribonuclease HI
3) Metabolism
Energy production and conversion
	T27E9.1	tag-61	317	57	II	Emb Lva Ste	Mitochondrial ADP/ATP carrier proteins
	C34E10.6	atp-2	173	37	?	Emb Lva Ste	F0F1-type ATP synthase, beta subunit
	Y82E9BR.3	.	151	44	III	Emb Lva	Mitochondrial F1F0-ATP synthase, subunit c/ATP9/proteolipid
	F46E10.10	.	127	11	III	WT	Malate dehydrogenase
	F27C1.7	atp-3	107	16	III	Emb Lva Ste	Mitochondrial F1F0-ATP synthase, subunit OSCP/ATP5
	H28O16.1	.	104	21	III	Emb Gro Lva Ste	F0F1-type ATP synthase, alpha subunit
	Y37D8A.14	cco-2	93	22	II	Emb Lva Stp	Cytochrome c oxidase, subunit Va/COX6
	R53.4	.	90	23	III	Bmd Emb Lva Pvl Ste	Mitochondrial F1F0-ATP synthase, subunit f
	T02H6.11	.	89	12	?	Age Bmd Emb Gro Lva Ste	Ubiquinol cytochrome c reductase, subunit QCR7
	F58F12.1	.	78	11	-	Emb Gro Lva Ste	Mitochondrial F1F0-ATP synthase, subunit delta/ATP16
	E04A4.7	.	75	32	II	Emb Gro Lva	Cytochrome c
	Y71H2AM.5	.	74	22	?	Clr Emb Gro Lva Stp	Cytochrome c oxidase, subunit VIb/COX12
	F26E4.9	cco-1	73	9	?	Age Clr Emb Gro Lva Ste	Cytochrome c oxidase, subunit Vb/COX4
	Y69A2AR.18	.	68	28	II	Emb	F0F1-type ATP synthase, gamma subunit
	R04F11.2	.	67	9	?	Emb Gro Lva	Mitochondrial F1F0-ATP synthase, subunit e
	MTCE.35	.	58	17	-	-	NADH dehydrogenase subunits 2, 5, and related proteins
	ZC434.8	.	53	0	II	Emb	Creatine kinases
	T20G5.2	cts-1	50	13	III	Emb Gro Lva	Citrate synthase
	C18E9.4	.	49	7	-	Emb Gro Lva	NADH:ubiquinone oxidoreductase, NDUFB3/B12 subunit
	ZK1320.9	.	46	3	IV	WT	Acetyl-CoA hydrolase
	C16A3.5	.	43	5	?	Bmd Emb Gro Let Lva Ste	NADH:ubiquinone oxidoreductase, NDUFB9/B22 subunit
	C04C3.3	.	42	2	II	Emb Gro	Pyruvate dehydrogenase E1, beta subunit
	F32D1.2	.	40	19	?	Emb Gro Stp	Mitochondrial F1F0-ATP synthase, subunit epsilon/ATP15
	F23H11.3	.	39	3	II	WT	Succinyl-CoA synthetase, alpha subunit
	D2030.4	.	37	12	-	Age Emb Gro Lva	NADH:ubiquinone oxidoreductase, NDUFB7/B18 subunit
	F23B12.5	.	36	5	II	Emb Gro Stp	Dihydrolipoamide acetyltransferase
	H14A12.2	fum-1	35	9	III	Emb Gro Ste	Fumarase
	T05H10.6	.	34	4	II	Clr Emb Gro Oog	Pyruvate dehydrogenase E1, alpha subunit
	F27D4.1	.	32	3	II	Emb Stp	Electron transfer flavoprotein, alpha subunit
	T20H4.5	.	29	3	II	Emb Gro Lva	NADH:ubiquinone oxidoreductase, NDUFS8/23 kDa subunit
	F59B8.2	.	29	5	III	WT	NADP-dependent isocitrate dehydrogenase
	B0546.1	.	29	4	II	WT	ATPase inhibitory factor
	B0365.1	.	29	0	I	WT	ATP-citrate lyase
	Y71H2AM.4	.	29	4	?	Emb Gro Lva	NADH:ubiquinone oxidoreductase, NDUFC2/B14.5B subunit
	T10E9.7	nuo-2	27	5	?	Emb Gro Lva	NADH-ubiquinone oxidoreductase, NDUFS3/30 kDa subunit; Vigilin
	LLC1.3	.	27	4	III	Emb Lva	Dihydrolipoamide dehydrogenase
	Y53G8AL.2	.	26	4	II	Emb Gro Lva Sck	NADH:ubiquinone oxidoreductase, NDUFA9/39kDa subunit
	C33A12.1	.	26	4	-	Gro Lva	NADH:ubiquinone oxidoreductase, NDUFA5/B13 subunit
	Y49A3A.2	vha-13	25	11	III	Emb Gro Lva Prl Ste	Vacuolar H+-ATPase V1 sector, subunit A
	F23C8.5	.	25	9	III	WT	Electron transfer flavoprotein, beta subunit
	K04G7.4	nuo-4	23	3	-	Emb Gro Let Lva Ste	NADH:ubiquinone oxidoreductase, NDUFA10/42kDa subunit
	F37C12.3	.	22	5	II	Emb Gro Lva Stp	Acyl carrier protein/NADH-ubiquinone oxidoreductase, NDUFAB1/SDAP subunit
	Y116A8C.27	.	21	2	-	WT	F1-ATP synthase assembly protein
	C25H3.9	.	20	3	II	Emb	NADH:ubiquinone oxidoreductase, NDUFB5/SGDH subunit
	F42A8.2	tag-55	18	9	III	Bmd Clr Emb Gro Lva	Succinate dehydrogenase, Fe-S protein subunit
	F27D4.5	tag-173	17	3	II	Emb Gro Unc	Branched chain alpha-keto acid dehydrogenase E1, beta subunit
	C54G4.8	cyc-1	15	4	II	Emb Gro Let Lva Pvl Sle Ste	Cytochrome c1
	C44B7.10	.	15	5	I	WT	Acetyl-CoA hydrolase
	R10E11.8	vha-1	14	0	III	Emb Let Sck Ste	Vacuolar H+-ATPase V0 sector, subunits c/c'
	W02B12.9	.	13	2	?	Emb Gro	Mitochondrial carrier protein MRS3/4
	W02F12.5	.	11	3	III	Emb Gro Lva Ste	Dihydrolipoamide succinyltransferase (2-oxoglutarate dehydrogenase, E2 subunit)
	ZC155.4	.	11	1	III	WT	Glycerophosphoryl diester phosphodiesterase
	Y54F10AM.5	.	11	0	?	WT	NADH:ubiquinone oxidoreductase, NDUFA8/PGIV/19 kDa subunit
	K10D2.6	emb-8	10	2	III	Emb Gro Lva Oog Unc	NADP/FAD dependent oxidoreductase
	Y45G12B.1	nuo-5	10	2	II	Emb Gro Lva	NADH-ubiquinone oxidoreductase, NDUFS1/75 kDa subunit
	R53.7	.	10	4	II	Emb Pvl Unc	5'-AMP-activated protein kinase, gamma subunit
	Y52B11A.3	.	9	2	-	WT	NADH-cytochrome b-5 reductase; Flavohemoprotein b5+b5R
	Y71G12B.10	.	9	0	II	WT	Hydroxymethylglutaryl-CoA lyase
	Y39E4A.3	.	9	1	II	WT	Branched chain alpha-keto acid dehydrogenase complex, alpha subunit
	F48E8.3	.	9	3	II	WT	Fumarate reductase, flavoprotein subunit
Amino acid, nucleotide transport and metabolism
	F25H2.5	.	461	196	II	Emb Pvl Stp	Nucleoside diphosphate kinase
	ZK829.4	.	104	21	II	Gro	Glutamate/leucine/phenylalanine/valine dehydrogenases
	F32D1.5	.	85	3	I	WT	IMP dehydrogenase/GMP reductase
	C05D11.11	mel-32	43	19	III	Emb	Glycine/serine hydroxymethyltransferase
	T23G5.1	rnr-1	37	2	I	Emb Pvl Ste	Ribonucleotide reductase, alpha subunit
	F20H11.5	.	30	13	-	WT	D-aspartate oxidase
	T22D1.3	.	28	2	II	WT	IMP dehydrogenase/GMP reductase
	C32F10.8	.	24	5	II	WT	Alanine aminotransferase
	C14F11.1	.	24	5	-	WT	Aspartate aminotransferase/Glutamic oxaloacetic transaminase AAT1/GOT2
	F02A9.4	.	23	1	II	Emb Gro Lva	3-Methylcrotonyl-CoA carboxylase
	C02B10.1	.	18	1	II	WT	Isovaleryl-CoA dehydrogenase
	E01A2.1	.	18	4	?	WT	Glutamate-cysteine ligase regulatory subunit
	C29E4.8	.	17	1	II	Emb Gro Lva Ste	Adenylate kinase
	F43G9.1	.	14	4	II	Dpy Emb Gro Pvl Ste Unc	Isocitrate dehydrogenase, alpha subunit
	B0205.6	.	14	1	?	Emb Lva	Cysteine desulfurase NFS1
	ZK783.2	.	14	7	II	WT	Uridine phosphorylase
	F13H10.3	.	13	2	II	WT	Amino acid transporter protein
	F01F1.9	.	13	2	II	WT	Aminopeptidase I zinc metalloprotease (M18)
	Y53H1C.1	aat-9	12	0	-	WT	Amino acid transporters
	T14G10.1	pps-1	12	0	II	WT	Bifunctional ATP sulfurylase/adenosine 5'-phosphosulfate kinase
	K07A1.2	.	12	1	I	Cyk Emb Ste	dUTPase
	C41D11.8	cps-6	12	1	-	Ced	Mitochondrial endonuclease
	E02H1.6	.	11	3	I	Lva	Predicted nucleotide kinase/nuclear protein involved oxidative stress response
	ZC395.7	hap-1	11	1	?	WT	Inosine triphosphate pyrophosphatase
	R53.2	.	11	1	?	WT	Thymidylate kinase/adenylate kinase
	T03F1.8	.	11	1	-	Gro Pvl Unc	Guanylate kinase
	Y37E3.17	.	10	3	III	WT	Dimethylglycine dehydrogenase precursor
	D2023.4	.	9	1	-	WT	Diamine acetyltransferase
Carbohydrate transport and metabolism
	T22F3.3	.	55	3	I	Cyk Emb	Glycogen phosphorylase
	T07C4.7	mev-1	40	2	?	Emb Gro Stp	Succinate dehydrogenase, cytochrome b subunit
	F01G10.1	.	39	9	III	Clr Emb Gro Lva	Transketolase
	C38C10.2	.	35	2	II	WT	Permease of the major facilitator superfamily
	R07H5.8	.	32	9	II	Bmd Emb Gro Lva Ste	Possible pfkB family carbohydrate kinase
	T25B9.9	.	27	7	III	Emb Let	6-phosphogluconate dehydrogenase
	K08E3.5	.	27	10	?	Emb Gro Lva	UDP-glucose pyrophosphorylase
	C03H5.2	.	22	0	?	Ste	Predicted UDP-galactose transporter
	Y57G11C.3	.	15	2	I	WT	6-phosphogluconolactonase - like protein
	ZK829.9	.	14	0	I	WT	Permease of the major facilitator superfamily
	Y111B2A.20	.	14	0	-	Emb	UDP-galactose transporter related protein
	R05F9.6	.	13	3	II	Emb	Phosphoglucomutase
	Y110A7A.6	.	13	5	II	WT	Fructose-6-phosphate 2-kinase/fructose-2,6-biphosphatase
	Y46G5A.31	gsy-1	10	1	II	Bmd Emb Let Unc	Glycogen synthase
	T10C6.6	.	10	2	II	WT	Permease of the major facilitator superfamily
	F59B2.3	.	10	3	?	Bmd Emb Let Ste	N-acetyl-glucosamine-6-phosphate deacetylase
	C16C10.10	tag-73	10	1	?	WT	Predicted glyoxalase
	F54E7.1	.	10	4	-	WT	UDP-galactose transporter related protein
	D2030.1	.	9	4	IV	WT	Mannosyl-oligosaccharide alpha-1,2-mannosidase and related glycosyl hydrolases
Lipid transport and metabolism
	Y40B10A.1	lbp-9	70	4	I	WT	Fatty acid-binding protein FABP
	T17E9.2	.	37	0	I	Clr Emb Gro Let Lva Sck Ste Unc	N-myristoyl transferase
	F09F7.4	.	23	1	IV	Emb Gro	Enoyl-CoA hydratase
	F53C3.13	.	22	7	II	WT	Lipid phosphate phosphatase and related enzymes of the PAP2 family
	T05G5.6	ech-6	22	0	IV	Clr Gro Lva	Enoyl-CoA hydratase
	F30A10.6	.	20	1	I	Bmd Emb Gro Lva Ste	Putative phosphoinositide phosphatase
	R07H5.2	cpt-2	17	3	II	WT	Carnitine O-acyltransferase CPT2/YAT1
	T06E8.1	acl-2	17	2	?	WT	1-acyl-sn-glycerol-3-phosphate acyltransferase
	C08H9.2	.	16	7	III	Bmd Dpy Gro Pvl Slu Unc	Vigilin
	T12D8.3	.	16	1	?	WT	Acyl-CoA-binding protein
	ZK265.9	.	16	2	-	WT	Inositol phospholipid synthesis protein, Scs3p
	F36A2.9	.	14	3	II	WT	Phospholipase
	Y46G5A.17	cpt-1	13	0	II	WT	Carnitine O-acyltransferase CPTI
	F44B9.5	.	13	1	III	Emb	Predicted phosphate acyltransferase, contains PlsC domain
	F38H4.8	ech-2	10	0	II	WT	Enoyl-CoA isomerase
	C42D8.2	vit-2	9	0	IV	Age	Predicted lipoprotein
	F33D4.4	.	9	1	IV	WT	Fatty acid desaturase
	K04G2.11	.	9	0	?	WT	Lysophospholipase
	B0361.7	.	9	1	-	WT	Lysosomal & prostatic acid phosphatases
Coenzyme, inorganic ion transport and metabolism, secondary metabolites biosynthesis, transport and catabolism
	K02F2.2	.	46	12	-	Bmd Emb Let Lon Lva Sck Ste Unc	S-adenosylhomocysteine hydrolase
	C15F1.7	sod-1	38	19	II	WT	Cu2+/Zn2+ superoxide dismutase SOD1
	F10D11.1	sod-2	36	1	?	WT	Manganese superoxide dismutase
	C17E4.9	.	29	10	II	Bmd Dpy Emb Gro Lva Unc	Na+/K+ ATPase, beta subunit
	C15H11.4	dhs-22	22	4	-	WT	Dehydrogenases with different specificities (related to short-chain alcohol dehydrogenases)
	ZC395.3	toc-1	15	1	II	Clr Egl Gro Sck	Putative Zn2+ transporter MSC2 (cation diffusion facilitator superfamily)
	C56A3.6	.	13	3	-	WT	Ca2+ binding protein, contains EF-hand motifs
	Y42G9A.6	.	13	2	II	WT	Transporter, ABC superfamily (Breast cancer resistance protein)
	F01G4.2	ard-1	13	5	?	Bmd Emb Lva Pvl Slu Ste Stp Unc	Short-chain alcohol dehydrogenase/3-hydroxyacyl-CoA dehydrogenase
	Y57G11C.11	coq-3	12	3	?	Age	Methyltransferases
	C45G3.5	.	11	2	-	Emb Ste	Lipoate-protein ligase A
	M7.5	atgr-7	10	2	II	Emb	Ubiquitin activating E1 enzyme-like protein
	T26C5.3	.	10	3	II	Emb	Acetyl-CoA transporter
	M176.2	.	9	1	II	Clr Emb Gro Lva Pch	Glutathione synthetase
	C27D8.4	.	9	0	-	WT	Dehydrogenases with different specificities (related to short-chain alcohol dehydrogenases)
4) Unknown and other functions
	C53A5.1	ril-1	92	15	II	Emb Gro Lva	~ Pseudomonas fluorescens hypothetical protein
	F44E5.1	.	78	19	III	Gro	~ Aspergillus nidulans hypothetical protein.
	F23H11.5	.	76	20	?	Bmd Emb Gro Lva	~ Caenorhabditis remanei Bra-2 (Fragment)
	C16C10.11	.	70	22	II	WT	~ Pfam domain PF06747 (CHCH domain)
	AH6.5	mex-6	63	0	-	Bmd Dpy Emb Rup Unc	CCCH-type Zn-finger protein
	F44G4.2	.	63	7	?	Emb Lva	~ Homo sapiens NADH-ubiquinone oxidoreductase AGGG subunit
	Y48B6A.14	hmg-1.1	54	20	II	WT	HMG box-containing protein
	W08E3.3	tag-210	54	5	II	Emb	Predicted GTP-binding protein (ODN superfamily)
	Y67H2A.5	.	49	14	II	Sck Ste	~ Marinobacter aquaeolei VT8 Probable rubredoxin reductase
	T05G5.7	.	49	1	I	Emb	~ Interpro domains IPR011990 (Tetratricopeptide-like helical)
	Y51F10.2	.	48	0	I	WT	~ Pfam domain PF00097 (Zinc finger, C3HC4 type (RING finger))
	Y59A8B.12	.	46	0	-	WT	~ Arabidopsis thaliana Putative cullin; 66460-68733
	Y71F9AL.9	.	46	14	III	WT	~ Interpro domain IPR001778 (Pollen allergen Poa pIX/Phl pVI, C-terminal)
	F49C12.11	.	45	10	II	Dpy Let Lva Unc	~ Xenopus tropicalis Coiled-coil domain-containing protein 72
	W02B12.15	.	41	9	-	WT	CDGSH-type Zn-finger containing protein
	F42G8.10	.	39	4	?	Lva	~ Schistosoma japonicum Hypothetical protein
	Y37E3.4	.	38	1	?	WT	Small EDRK-rich protein H4F5
	C18E9.11	ooc-5	36	5	-	Emb	ATPase of the AAA+ superfamily
	K05C4.2	.	35	5	?	Gro Unc	~ Pfam domain PF07086 (Protein of unknown function (DUF1352))
	K10B2.4	.	33	16	?	WT	Predicted membrane protein
	K07H8.3	.	33	0	I	Emb Lva	Subunit of the major N alpha-acetyltransferase
	F49E12.1	.	32	12	II	WT	Peroxidase/oxygenase
	C01F6.9	.	32	4	II	Gro	~ Interpro domain IPR007087 (Zinc finger, C2H2-type)
	Y73B6BL.23	.	32	0	I	WT	~ Sus scrofa Mediator of DNA damage checkpoint protein 1
	W04C9.2	.	29	4	?	WT	~ Clostridium acetobutylicum Small subunit of NADPH-dependent glutamate synthase
	F37A4.1	.	29	3	II	WT	Predicted alpha/beta hydrolase BAT5
	Y69A2AR.3	.	25	1	?	WT	~ Drosophila pseudoobscura GA11174-PA (Fragment)
	ZK616.5	.	25	1	-	WT	~ Homo sapiens Calcyon D1 dopamine receptor-interacting protein
	C29E4.12	.	24	0	-	Emb	~ Rattus norvegicus Hypothetical protein MGC112899
	W01A8.4	.	24	3	?	Bmd Emb Lva	~ Pfam domain PF07225 (NADH-ubiquinone oxidoreductase B15 subunit (NDUFB4))
	E01A2.6	.	23	4	II	Emb	~ Rattus norvegicus Fourteen-three-three beta interactant 1
	F35D11.4	.	23	1	?	WT	~ Pfam domain PF01928 (CYTH domain)
	K08F4.9	dhs-12	22	8	?	WT	Predicted short chain-type dehydrogenase
	F10C5.2	.	22	0	I	WT	~ Xenopus tropicalis Novel protein
	R107.5	.	22	0	II	WT	~ Interpro domain IPR008973 (C2 calcium/lipid-binding region, CaLB)
	F57B10.14	.	21	2	-	Emb	~ Drosophila pseudoobscura GA13018-PA (Fragment)
	B0495.6	.	21	5	-	Emb Lva	~ Pfam domain PF07189 (Splicing factor 3B subunit 10 (SF3b10))
	Y59E9AL.7	.	20	2	-	-	~ Pfam domain PF05739 (SNARE domain)
	F09G2.2	.	20	8	II	WT	Cyclin
	B0250.5	.	20	2	?	WT	Predicted dehydrogenase
	R04F11.5	.	20	1	?	WT	~ Brachydanio rerio Zgc:110046 protein (Fragment)
	Y62E10A.10	.	20	7	?	WT	~ Pfam domain PF05863 (Eukaryotic protein of unknown function (DUF850))
	B0035.18	.	18	4	-	WT	~ Drosophila melanogaster Flybase gene name is CG31644-PA
	F46F11.6	.	18	1	II	WT	~ Pfam domain PF00646 (F-box domain)
	F41C3.4	.	18	1	-	Clr Let Lva Unc	~ Pfam domain PF04178 (Got1-like family)
	ZK792.6	let-60	18	2	II	Bmd Emb Let Lva Ric Ste Unc	Ras-related GTPase
	F32A11.1	.	18	1	-	WT	~ Interpro domain IPR006021 (Staphylococcus nuclease (SNase-like))
	Y45G5AL.1	.	17	2	I	WT	~ Anopheles gambiae str PEST ENSANGP00000012654
	ZK973.10	lpd-5	17	8	?	Emb Lva	orthologous to the human gene NADH DEHYDROGENASE (UBIQUINONE) FE-S PROTEIN 4
	C27F2.4	.	17	0	II	Gro Sck Stp	Predicted protein carboxyl methylase
	C18D11.4	rsp-8	17	4	?	Bmd Emb Gro Let Lva Oog Ste Unc	RRM domain
	C33H5.19	.	17	1	?	WT	~ Homo sapiens hypothetical protein LOC157378
	T21C9.5	lpd-9	16	5	-	Bmd Emb Gro Let Lva Ste	~ Candidatus Kuenenia stuttgartiensis Hypothetical protein
	K11H3.6	.	16	1	-	Bmd Emb Gro Lva Ste	~ Pfam domain PF00444 (Ribosomal protein L36)
	F27D4.7	.	16	3	-	-	~ Pfam domain PF07770 (SFT2-like protein)
	F40A3.3	.	16	8	?	WT	Phosphatidylethanolamine binding protein
	F30B5.4	.	16	3	II	Ste	~ Pfam domain PF01494 (FAD binding domain)
	Y65B4A.3	.	16	4	?	Gro Let Lva Prl Ric Unc	~ Pfam domain PF03357 (ESCRT-III complex subunit)
	Y71H2B.6	mdt-19	16	1	-	Emb Oog	~ Brachydanio rerio LCMR1-like
	F15D4.3	.	15	2	?	WT	~ Brachydanio rerio Hypothetical protein zgc:73345
	Y37E11AL.3	.	15	0	-	WT	~ Methanosphaera stadtmanae Putative phosphoserine phosphatase (EC 3.1.3.3)
	B0041.8	.	15	0	II	WT	~ Trypanosoma cruzi Hypothetical protein
	K10D2.5	.	15	1	?	WT	~ Pfam domain PF00173 (Cytochrome b5-like Heme/Steroid binding domain)
	Y46E12BL.3	.	15	0	-	WT	~ Pfam domains PF07525 (SOCS box), PF00622 (SPRY domain)
	ZK632.12	.	15	1	II	WT	FYVE finger containing protein
	F56A8.3	.	15	1	II	Emb	Leucine-rich repeat protein
	B0238.10	.	15	1	?	WT	N-acetyltransferase
	Y106G6H.14	.	15	1	?	Ste	Osteoclast stimulating factor and similar proteins
	F38E1.9	.	15	1	?	WT	Predicted endoplasmic reticulum membrane protein Lec35/MPDU1
	C29H12.2	.	15	4	II	Gro	Predicted integral membrane protein
	F38A5.1	.	15	4	I	WT	~ Pfam domain PF07910 (Protein of unknown function (DUF1671))
	F41E6.13	atgr-18	15	7	II	Gro	~ Pfam domain PF00400 (WD domain, G-beta repeat)
	R07E5.11	.	14	0	-	WT	~ Medicago truncatula Hypothetical protein
	F33D4.8	.	14	3	-	WT	~ Schistosoma japonicum SJCHGC05093 protein
	Y66H1A.2	.	14	5	?	Emb	Dolichol-phosphate mannosyltransferase
	B0416.5	.	14	7	III	Gro Stp	Permease of the major facilitator superfamily
	Y34D9A.1	.	14	1	II	Lva	Phosphatidylethanolamine binding protein
	Y57E12AM.1	.	14	0	-	-	Predicted membrane protein
	F35D11.5	.	14	0	-	WT	Predicted membrane protein
	Y54H5A.3	tag-262	14	3	-	Sck	RNA-binding proteins
	Y39G10AR.9	.	14	1	I	WT	WD40 repeat-containing protein
	F25H9.7	.	14	1	-	WT	~ Pfam domain PF05882 (ACN9 family)
	K02B2.3	.	14	0	?	WT	~ Pfam domain PF04678 (Protein of unknown function, DUF607)
	Y73F8A.25	.	14	0	II	WT	~ Schistosoma japonicum Clone ZZZ33 mRNA sequence
	Y54G2A.5	.	13	3	?	Emb	~ Anopheles gambiae str PEST ENSANGP00000020338 (Fragment)
	Y39A1A.13	.	13	0	?	Bmd Emb Pvl Rup Ste Stp Unc	~ Entamoeba histolytica HM-1:IMSS Hypothetical protein
	T07E3.3	.	13	1	-	WT	~ Pongo pygmaeus Hypothetical protein DKFZp459M1330
	K02D10.1	.	13	4	II	WT	NIPSNAP1 protein
	ZK970.3	mdt-22	13	1	-	Dpy Emb Gro Lva Pvl Slu Stp	Surfeit family protein 5
	Y82E9BR.16	.	13	3	II	Emb Lva	Synaptic vesicle transporter SVOP and related transporters (major facilitator superfamily)
	C09G9.1	.	13	5	?	WT	~ Drosophila pseudoobscura GA12132-PA (Fragment)
	PAR2.4	pfc-1	13	5	II	Emb Let Pvl Ste	~ Pfam domain PF05679 (Chondroitin N-acetylgalactosaminyltransferase)
	Y37E3.1	.	13	1	II	WT	~ Pfam domains PF07719 (Tetratricopeptide repeat)
	Y39B6A.37	.	12	0	II	WT	~ Candida albicans SC5314 Likely oxysterol-binding protein
	T09A5.5	.	12	1	-	Clr Emb Lva	~ Dictyostelium discoideum AX4 Putative NADH dehydrogenase (Ubiquinone)
	Y39G10AR.12	tpxl-1	12	0	I	Emb Let Ste	~ Leishmania major strain Friedlin Proteophosphoglycan 5
	Y54G9A.5	.	12	0	?	Emb Lon	~ Synechococcus sp N-acetylornithine aminotransferase
	C10H11.10	kca-1	12	0	II	Emb Lon	~ Tetrahymena thermophila SB210 Hypothetical protein
	C15C8.7	.	12	5	?	Sck Ste	~ Trypanosoma brucei Phosphotransferase, putative (EC 2.7.-.-).; TR:Q385M0
	W02D9.2	.	12	1	-	Emb	~ Pfam domain PF04893 (Yip1 domain)
	Y119D3B.15	.	12	5	?	Sck Ste	~ Pfam domain PF05160 (DSS1/SEM1 family)
	D2063.3	.	12	1	II	WT	~ Pfam domains PF00085 (Thioredoxin)
	C36B1.3	.	12	5	-	Emb Gro Lva Unc	~ Pfam domains PF01000 (RNA polymerase Rpb3/RpoA insert domain)
	B0041.5	.	12	0	II	WT	Predicted membrane protein
	ZK616.6	.	12	1	-	Emb Lva Ste	Predicted membrane protein
	JC8.2	.	12	1	II	Bmd Emb Lva Ste	WD40 repeat-containing protein
	B0261.7	.	12	1	II	WT	~ Trypanosoma cruzi Zinc-finger protein, putative
	C27C7.1	.	12	0	I	WT	~ Drosophila melanogaster Flybase gene name is CG14366-PA
	C40H1.6	.	12	5	II	WT	~ Anopheles gambiae str PEST ENSANGP00000010523 (Fragment)
	F33D4.7	.	12	5	-	Emb Lva	~ Pfam domain PF05646 (Protein of unknown function (DUF786))
	F55A11.1	.	12	4	II	WT	~ Pfam domain PF00036 (EF hand)
	K02F6.1	.	12	4	-	WT	~ Pfam domain PF00098 (Zinc knuckle)
	R07E5.13	.	12	0	-	WT	~ Pfam domain PF03650 (Uncharacterised protein family (UPF0041)
	T22C1.1	.	12	4	-	WT	~ Pfam domain PF02207 (Putative zinc finger in N-recognin (UBR box))
	Y110A7A.19	.	12	1	II	Emb Gro Lva Ste	~ Interpro domain IPR002885 (Pentatricopeptide repeat)
	Y23H5A.2	.	11	1	II	WT	~ Ancylostoma ceylanicum Spindle assembly abnormal protein 5
	D1007.16	.	11	0	-	WT	~ Gallus gallus ELL-associated factor 2
	C34D4.13	.	11	1	-	WT	~ Methanosphaera stadtmanae CobN
	K10D2.4	.	11	1	-	Emb	~ Oryza sativa Retrotransposon protein, putative, unclassified
	R107.6	cls-2	11	1	II	Emb Rup Unc	CLIP-associating protein
	K07G5.6	.	11	2	?	WT	~ Pfam domain PF00762 (Ferrochelatase)
	Y39A3CR.1	smi-1	11	2	-	WT	~ Pfam domain PF04938 (Survival motor neuron (SMN) interacting protein 1 (SIP1))
	R01B10.6	.	11	0	-	WT	orthologous to the human gene UNKNOWN (PROTEIN FOR MGC:16393) (BSCL2; OMIM:606158)
	C27F2.7	.	11	1	-	WT	Protein containing an F-box
	C27B7.8	rap-1	11	1	?	WT	Ras-related GTPase
	C08B11.1	zyg-11	11	1	-	Cyk Emb Pvl	ZYG-1-like serine/threonine protein kinases
	B0336.5	.	11	0	?	WT	~ Interpro domain IPR003194 (Transcription initiation factor IIA, gamma subunit)
	F17A9.2	.	11	1	II	WT	~ Pfam domains PF04676 (Protein similar to CwfJ C-terminus 2)
	K02B9.1	.	11	0	I	WT	~ Plasmodium falciparum Hypothetical protein
	Y48G10A.2	.	11	0	II	WT	~ Toxocara canis Myosin heavy chain (Fragment)
	Y48G1C.7	.	11	2	I	Gro Lva Pvl Ste Stp Unc	~ Plasmodium falciparum Gene 11-1 protein
	ZK616.3	.	11	1	-	WT	~ Pfam domain PF06747 (CHCH domain)
	Y37E11AM.2	.	10	1	?	WT	~ Aspergillus fumigatus Protein bfr2
	C43E11.12	.	10	2	-	-	~ Homo sapiens Protein C6orf51
	Y48E1B.5	.	10	2	II	Clr Emb Gro Lva	~ Onchocerca volvulus Novel immunogenic protein NIP-2
	C14C10.3	ril-2	10	0	?	Emb Gro Lva Ste	~ Interpro domain IPR002885 (Pentatricopeptide repeat)
	C26E6.11	mmab-1	10	4	?	WT	~ Pfam domain PF01923 (Cobalamin adenosyltransferase)
	F47D12.4	hmg-1.2	10	4	II	Bmd Emb Gro Let Pvl Ste Stp	HMG box-containing protein
	C04F12.10	fce-1	10	4	-	WT	Metalloprotease
	ZK757.4	.	10	0	-	-	Predicted DHHC-type Zn-finger protein
	T05H10.7	.	10	5	II	WT	Predicted starch-binding protein
	F02E9.10	.	10	1	-	WT	WD40 repeat
	B0035.6	.	10	2	II	Emb	~ Interpro domain IPR009071 (High mobility group box)
	C05C8.1	.	10	1	?	WT	~ Interpro domain IPR006553 (Leucine-rich repeat, cysteine-containing subtype)
	C08C3.4	.	10	0	II	Ste	~ Interpro domain IPR000210 (BTB)
	F28B3.10	.	10	5	?	WT	~ Schistosoma japonicum SJCHGC05781 protein
	R12C12.6	.	10	3	-	WT	~ Pfam domain PF05434 (TMEM9)
	T07A5.2	.	10	1	II	WT	~ Pfam domain PF05216 (UNC-50 family)
	T13B5.8	.	10	0	II	WT	~ Interpro domains IPR006030 (Molluscan rhodopsin C-terminal tail)
	Y73E7A.6	.	10	1	?	WT	~ Pfam domain PF06726 (Bladder cancer-related protein BC10)
	T01C3.2	.	9	0	?	WT	~ Arabidopsis thaliana Hypothetical protein At3g27100
	M01E5.3	.	9	1	II	WT	~ Ashbya gossypii AFL194Wp
	Y48E1B.12	csc-1	9	0	II	Emb	~ Beta vulgaris Alanine and glutamic acid rich protein
	F54C1.3	mes-3	9	2	II	Ste Stp	~ Buchnera aphidicola Ribosomal protein L24
	ZK1236.6	pqn-96	9	1	?	WT	~ Cryptococcus neoformans Hypothetical protein
	Y48G8AL.15	.	9	1	-	-	~ Pfam domain PF00334 (Nucleoside diphosphate kinase)
	C54C6.6	.	9	3	-	-	~ Pfam domain PF05018 (Protein of unknown function (DUF667))
	D2013.5	eat-3	9	1	II	Bmd Dpy Emb Gro Lva Pch Sle Ste Stp	Dynamin-like GTP binding protein
	ZK270.2	frm-1	9	2	II	WT	Erythrocyte membrane protein 4.1 and related proteins of the ERM family
	Y54G2A.2	.	9	3	III	Emb Ste	Guanylate-binding protein
	Y47G6A.1	inx-21	9	0	-	Emb	innexin
	F29C4.7	.	9	1	II	WT	Large RNA-binding protein (RRM superfamily)
	F13H10.4	.	9	1	II	Gro Unc	orthologous to the human gene A-GLUCOSIDASE I
	C43E11.7	ndx-7	9	1	-	WT	Predicted hydrolase RP2 (NUDIX/MutT superfamily)
	W01A11.1	.	9	2	-	WT	Predicted hydrolases or acyltransferases (alpha/beta hydrolase superfamily)
	R05D11.5	.	9	4	II	WT	Predicted membrane protein
	K01A11.2	.	9	1	-	WT	Predicted methyltransferase
	F09E5.8	.	9	2	?	Emb	Proline synthetase co-transcribed protein
	T23F2.5	.	9	4	?	WT	Stress responsive protein
	F26A3.1	.	9	2	?	WT	~ Interpro domains IPR008262 (Lipase, active site)
	F32D8.5	.	9	0	?	Emb Gro Sck Stp	~ Pfam domain PF06979 (Protein of unknown function (DUF1301))
	T02G5.13	.	9	4	?	Emb	~ Pfam domain PF03308 (ArgK protein)
	Y113G7A.9	dcs-1	9	0	II	WT	~ Pfam domain PF05652 (Scavenger mRNA decapping enzyme (DcpS))
	Y44E3A.6	.	9	1	II	WT	~ Interpro domains IPR001254 (Peptidase S1 and S6, chymotrypsin/Hap)
	Y50D7A.9	.	9	0	?	WT	~ Pfam domain PF01709 (Domain of unknown function DUF28)
	Y55F3AM.9	.	9	1	?	WT	~ Pfam domain PF04424 (Protein of unknown function (DUF544))
	Y57G11C.33	.	9	0	-	WT	~ Anopheles gambiae str PEST ENSANGP00000020436 (Fragment)
1	Tags showing the tag count in the germline library after normalization to 100K
2	Expression pattern based on NEXTDB in situ hybridization patterns. The assignment of four classes is as follows: “I” = germ line is the only (obvious) site of expression in the adult worms;
	“II” = germ line is the major site of expression, soma expression is present but significantly weaker; “III” = the expression strength between germ line and soma is roughly the same;
	“IV” = expressed in the soma, but not in the germ line; “?” = no staining or expression pattern can be determined, usually because of weak signals;
	“-” = not available in the NEXTDB database, or the in situ pattern is not available for the L4 - adult stage.
3	RNAi phenotypes collected from Wormbase data freeze WS160. RNAi phenotypes as follows: Adl = Adult lethal; Age = Life span abnormal; Bli = Blistered; Bmd = Organism morphology abnormal;
	Ced = Cell death abnormal; Clr = Clear; Cyk = Cytokinesis abnormal; Dpy = Dumpy; Egl = Egg laying abnormal; Emb = Abnormal embryogenesis; Gdb = Gonad development abnormal/reproductive system development abnormal;
	Gpro = Germ cell proliferation abnormal; Gro = Growth abnormal; Him = High incidence male progeny; Let = Larval lethal; Lva = Larval arrest; Lon = Long; Mlt = Molt defect; Mog = Masculinization of germ line;
	Muv = Mulivulva; Oog = Oogenesis abnormal; Pch = Patchy coloration; Prl = Paralyzed; Pvl = Protruding vulve; Ric = Aldicard resistant; Rup = Exploded through vulva; Sck = Sick; Sle = Slow embryonic development;
	Slu = Sluggish; Ste = Sterile; Stp = Sterile progeny; Unc = Locomotion abnormal; Vul = Vulvaless. WT indicates no abnormality observed. If WT and other phenotypes listed above were assigned to the gene, then WT is not shown in the table.
	“-” means that no RNAi phenotype is available.
4	Brief descriptions of possible gene functions. In most cases, simplified KOG description is used. However, when no KOG description available, associated information from Wormbase is used.
	The designation “~” is used to signify “contains similarity to”.
